# Supplementary material for: MOBFinder: a tool for mobilization typing of plasmid metagenomic fragments based on a language model
Source: Gigascience. 2024 Aug 5;13:giae047. doi: 10.1093/gigascience/giae047 (PMC11299106; doi:10.1093/gigascience/giae047)
Supplement: giae047_Supplemental_Files [file giae047_supplemental_files.zip]

Archive with 3 entries (3 files):
- Suplplementaty Figures.docx
- Suplplementaty Table 1.xlsx
- Suplplementaty Table 2.xlsx
