# Supplementary material for: MOBFinder: a tool for mobilization typing of plasmid metagenomic fragments based on a language model
Source: Gigascience. 2024 Aug 5;13:giae047. doi: 10.1093/gigascience/giae047 (PMC11299106; doi:10.1093/gigascience/giae047)
Supplement: giae047_Supplemental_Files [file giae047_supplemental_files.zip › Suplplementaty Table 1.xlsx]

## Sheet: Sheet1
Supplementary Table 1
Accessions list of classified plasmid genomes.
Accession_id	MOB_type	Confidence	Mob_score
CP106883.1	MOBP	possible	0.3181
CP106882.1	MOBQ	possible	0.2533
NZ_CP104888.1	MOBF	sure	0.7658
NZ_CP106651.1	MOBF	possible	0.4267
NZ_ON943059.1	MOBF	sure	0.8476
NZ_CP104889.1	non-mob	sure	0
NZ_CP104891.1	non-mob	sure	0
NZ_OP156992.1	non-mob	sure	0
NZ_CP104890.1	non-mob	sure	0
NZ_CP104892.1	MOBQ	possible	0.4753
NZ_CP104915.1	MOBQ	possible	0.4724
NZ_CP104916.1	MOBP	possible	0.6124
CP107019.1	MOBP	sure	0.6613
CP107018.1	MOBC	sure	0.7931
CP107017.1	MOBF	sure	0.7946
CP107016.1	MOBF	sure	0.8477
CP107015.1	MOBF	sure	0.7431
CP107021.1	MOBM	possible	0.2094
CP107013.1	non-mob	sure	0
CP107012.1	non-mob	sure	0
CP107011.1	non-mob	sure	0
CP106984.1	MOBC	possible	0.4636
CP106983.1	MOBF	sure	0.598
CP106991.1	non-mob	sure	0
CP106990.1	MOBQ	sure	0.5238
CP106989.1	MOBF	sure	0.6789
CP106986.1	non-mob	sure	0
CP089043.1	non-mob	sure	0
CP089042.1	non-mob	sure	0
CP089041.1	MOBP	possible	0.3438
CP089040.1	MOBQ	possible	0.2751
CP089039.1	MOBF	possible	0.227
CP089050.1	MOBP	sure	0.5914
CP089049.1	non-mob	sure	0
CP089048.1	MOBQ	possible	0.2758
CP089047.1	MOBQ	possible	0.3396
CP089046.1	MOBC	possible	0.5736
CP089045.1	MOBF	possible	0.4739
CP089057.1	non-mob	sure	0
CP089056.1	non-mob	sure	0
CP089055.1	MOBB	possible	0.4154
CP089054.1	MOBQ	sure	0.6405
CP089053.1	MOBQ	possible	0.2758
CP089052.1	MOBF	possible	0.227
CP103304.1	MOBC	sure	0.793
CP103303.1	MOBP	possible	0.494
CP103302.1	MOBF	sure	0.8402
CP096904.1	non-mob	sure	0
CP096903.1	MOBF	sure	0.8476
CP096906.1	MOBT	possible	0.4162
CP099557.1	MOBC	possible	0.1547
CP089517.1	MOBQ	sure	0.6301
NZ_CP102354.1	MOBQ	possible	0.2381
NZ_CP102353.1	MOBH	possible	0.2147
NZ_CP102357.1	MOBQ	possible	0.2299
NZ_CP102356.1	MOBH	possible	0.2147
NZ_CP061366.1	non-mob	sure	0
NZ_CP061365.1	non-mob	sure	0
NZ_CP061364.1	non-mob	sure	0
NZ_CP061363.1	MOBF	sure	0.8476
CP106965.1	non-mob	sure	0
NZ_CP104958.1	MOBF	sure	0.752
NZ_CP104961.1	MOBF	sure	0.752
NZ_CP104957.1	MOBF	sure	0.752
NZ_CP104952.1	MOBF	sure	0.752
NZ_CP104948.1	MOBF	sure	0.752
NZ_CP104949.1	MOBF	sure	0.752
NZ_CP104953.1	MOBF	sure	0.752
NZ_CP104937.1	MOBF	sure	0.7085
NZ_CP064893.1	non-mob	sure	0
NZ_CP064892.1	MOBF	possible	0.4325
NZ_CP064891.1	MOBF	possible	0.4046
NZ_CP064890.1	MOBF	sure	0.6794
NZ_CP064889.1	MOBP	possible	0.4256
NZ_CP064888.1	MOBF	sure	0.8339
NZ_CP064887.1	MOBF	possible	0.2344
NZ_CP064886.1	non-mob	sure	0
NZ_CP064885.1	MOBP	possible	0.3196
NZ_CP064884.1	MOBF	sure	0.8372
NZ_CP064883.1	MOBF	sure	0.6524
NZ_CP064882.1	MOBM	possible	0.3651
NZ_CP064881.1	MOBV	possible	0.4403
NZ_CP064880.1	MOBF	possible	0.3285
AP026909.1	MOBP	sure	0.8439
AP026908.1	MOBF	sure	0.5518
NZ_CP013973.1	MOBF	sure	0.8202
NZ_CP013972.1	MOBF	sure	0.8204
NZ_CP013971.1	MOBP	sure	0.6218
NZ_CP016721.2	MOBQ	sure	0.6235
NZ_MW048777.1	MOBF	possible	0.3034
NZ_MZ666125.1	MOBP	sure	0.8113
NZ_MW719568.1	MOBH	sure	0.7535
NZ_KX434881.1	non-mob	sure	0
NZ_KU761328.1	MOBP	sure	0.8092
NZ_KU761327.1	MOBP	sure	0.8113
NZ_MZ496297.1	MOBF	sure	0.7225
NZ_MZ496295.1	non-mob	sure	0
NZ_MZ496296.1	non-mob	sure	0
NZ_MN129785.1	non-mob	sure	0
NZ_CP083942.1	non-mob	sure	0
NZ_CP083941.1	MOBV	sure	0.6111
NZ_CP083940.1	non-mob	sure	0
NZ_CP083939.1	MOBH	possible	0.4444
NZ_CP083812.1	MOBP	sure	0.6882
NZ_CP083811.1	MOBQ	sure	0.5866
NZ_CP083810.1	MOBC	possible	0.4159
NZ_CP083808.1	MOBP	possible	0.3536
NZ_CP083946.1	non-mob	sure	0
NZ_CP083945.1	MOBP	sure	0.6484
NZ_CP083929.1	MOBT	possible	0.3231
NZ_CP083928.1	MOBT	possible	0.3977
NZ_CP083927.1	MOBT	possible	0.5034
NZ_CP083926.1	non-mob	sure	0
NZ_CP083925.1	non-mob	sure	0
NZ_CP083924.1	non-mob	sure	0
NZ_CP083923.1	non-mob	sure	0
NZ_CP083922.1	MOBT	possible	0.3593
NZ_CP083921.1	MOBL	sure	0.592
NZ_CP083919.1	MOBT	possible	0.3231
NZ_CP083918.1	MOBT	possible	0.3977
NZ_CP083917.1	MOBT	possible	0.5034
NZ_CP083916.1	non-mob	sure	0
NZ_CP083915.1	non-mob	sure	0
NZ_CP083914.1	MOBT	possible	0.3593
NZ_CP083913.1	MOBL	sure	0.592
NZ_CP083750.1	non-mob	sure	0
NZ_CP083747.1	MOBF	possible	0.4243
NZ_CP083902.1	non-mob	sure	0
NZ_CP083901.1	MOBH	possible	0.3233
NZ_CP083900.1	non-mob	sure	0
NZ_CP083899.1	MOBL	possible	0.1403
NZ_CP083871.1	non-mob	sure	0
NZ_CP083870.1	non-mob	sure	0
NZ_CP083868.1	non-mob	sure	0
NZ_CP083867.1	MOBF	sure	0.8471
NZ_CP083739.1	MOBP	sure	0.6392
NZ_CP083738.1	MOBP	sure	0.6341
NZ_CP083708.1	non-mob	sure	0
NZ_CP083707.1	MOBF	sure	0.5516
NZ_CP083706.1	MOBQ	possible	0.3084
NZ_CP083705.1	MOBF	sure	0.8476
NZ_CP083704.1	MOBF	sure	0.5521
NZ_CP083703.1	MOBP	sure	0.8092
NZ_CP083702.1	MOBF	sure	0.8476
NZ_CP083876.1	non-mob	sure	0
NZ_CP083875.1	MOBF	sure	0.8471
NZ_CP083874.1	non-mob	sure	0
NZ_CP083873.1	non-mob	sure	0
NZ_CP083717.1	non-mob	sure	0
NZ_CP083716.1	MOBQ	possible	0.2408
NZ_CP083887.1	non-mob	sure	0
NZ_CP083885.1	MOBP	sure	0.7807
NZ_CP083884.1	MOBF	sure	0.8476
NZ_CP083896.1	MOBP	sure	0.7807
NZ_CP083895.1	MOBP	sure	0.7403
NZ_CP083894.1	MOBP	sure	0.7938
NZ_CP083893.1	MOBP	sure	0.6335
NZ_CP083892.1	non-mob	sure	0
NZ_CP083891.1	MOBP	sure	0.7858
NZ_CP083890.1	MOBF	sure	0.5521
NZ_CP083889.1	MOBF	sure	0.8476
NZ_CP083883.1	non-mob	sure	0
NZ_CP083882.1	MOBP	sure	0.8114
NZ_CP083881.1	MOBF	sure	0.8471
NZ_CP083879.1	non-mob	sure	0
NZ_CP083878.1	MOBF	sure	0.8471
NZ_CP083730.1	non-mob	sure	0
NZ_CP083729.1	non-mob	sure	0
NZ_CP083369.1	MOBF	sure	0.7931
NZ_CP083368.1	non-mob	sure	0
NZ_CP083367.1	MOBP	possible	0.2804
NZ_CP083657.1	MOBP	sure	0.6597
NZ_CP083591.1	MOBH	possible	0.2359
NZ_CP083670.1	non-mob	sure	0
NZ_CP083669.1	MOBQ	possible	0.1604
NZ_CP083668.1	MOBH	possible	0.4177
NZ_CP083667.1	MOBQ	possible	0.2943
NZ_CP083665.1	non-mob	sure	0
NZ_CP083664.1	MOBQ	possible	0.2677
NZ_CP083653.1	MOBF	sure	0.7904
NZ_CP083652.1	MOBF	sure	0.7948
NZ_CP081754.1	non-mob	sure	0
NZ_CP081753.1	non-mob	sure	0
NZ_CP081750.1	MOBH	sure	0.7593
NZ_CP081749.1	MOBV	possible	0.3212
NZ_CP083581.1	MOBF	possible	0.4281
NZ_CP080588.1	MOBF	sure	0.7884
NZ_CP083621.1	MOBH	sure	0.7534
NZ_CP081735.1	non-mob	sure	0
NZ_CP081734.1	non-mob	sure	0
NZ_CP081731.1	MOBH	sure	0.7593
NZ_CP081730.1	MOBV	possible	0.3212
NZ_CP081761.1	non-mob	sure	0
NZ_CP081760.1	non-mob	sure	0
NZ_CP081757.1	MOBH	sure	0.7593
NZ_CP081756.1	MOBV	possible	0.3212
NZ_CP083428.1	MOBP	sure	0.8092
NZ_CP083426.1	non-mob	sure	0
NZ_CP083425.1	non-mob	sure	0
NZ_CP083424.1	non-mob	sure	0
NZ_CP083420.1	MOBP	sure	0.7656
NZ_CP083418.1	MOBF	possible	0.2711
NZ_CP083417.1	MOBF	sure	0.8476
NZ_CP083413.1	MOBQ	possible	0.3084
NZ_CP070953.1	MOBH	sure	0.8119
NZ_CP070952.1	MOBF	possible	0.2082
NZ_CP083644.1	MOBH	sure	0.7534
NZ_CP081741.1	non-mob	sure	0
NZ_CP081740.1	non-mob	sure	0
NZ_CP081737.1	MOBH	sure	0.7593
NZ_CP081802.1	non-mob	sure	0
NZ_CP081799.1	non-mob	sure	0
NZ_CP081798.1	MOBH	sure	0.7593
NZ_CP081797.1	MOBV	possible	0.3212
NZ_CP083642.1	MOBH	sure	0.7534
NZ_CP081811.1	non-mob	sure	0
NZ_CP081809.1	non-mob	sure	0
NZ_CP081807.1	MOBH	sure	0.7593
NZ_CP081806.1	MOBV	possible	0.3212
NZ_CP083639.1	non-mob	sure	0
NZ_CP083615.1	MOBP	sure	0.6861
NZ_CP083614.1	non-mob	sure	0
NZ_CP083672.1	MOBV	possible	0.5384
NZ_CP083588.1	non-mob	sure	0
NZ_CP083587.1	MOBQ	possible	0.3093
NZ_CP083586.1	MOBH	sure	0.7535
NZ_OU701460.1	MOBF	possible	0.2813
NZ_CP083477.1	non-mob	sure	0
NZ_CP083476.1	non-mob	sure	0
NZ_CP083475.1	MOBP	sure	0.7041
NZ_CP083474.1	MOBM	possible	0.4967
NZ_OU701462.1	MOBP	sure	0.5686
NZ_AP024836.1	non-mob	sure	0
NZ_AP024835.1	MOBP	sure	0.7256
NZ_AP024834.1	MOBP	sure	0.7255
NZ_AP024833.1	MOBT	sure	0.6638
NZ_AP024832.1	MOBM	possible	0.4722
NZ_AP025154.1	MOBH	possible	0.4908
NZ_CP083453.1	non-mob	sure	0
NZ_CP083452.1	MOBT	possible	0.2617
NZ_CP083450.1	MOBP	possible	0.3567
NZ_CP083449.1	MOBP	sure	0.5397
NZ_OU659151.1	MOBF	sure	0.7267
NZ_AP023446.1	MOBV	sure	0.6977
NZ_AP023445.1	MOBF	sure	0.8154
NZ_AP023444.1	MOBF	sure	0.816
NZ_AP023443.1	MOBF	possible	0.487
NZ_AP023442.1	MOBF	possible	0.3664
NZ_AP024649.1	MOBF	possible	0.437
NZ_AP024648.1	MOBH	possible	0.3023
NZ_OU659135.1	MOBP	sure	0.7864
NZ_OU659134.1	MOBF	sure	0.8183
NZ_OU659133.1	MOBF	sure	0.818
NZ_OU659132.1	MOBF	sure	0.6703
NZ_OU659131.1	MOBQ	possible	0.3454
NZ_CP083394.1	MOBT	possible	0.3286
NZ_AP025151.1	MOBH	sure	0.5889
NZ_CP083365.1	MOBF	possible	0.4985
NZ_CP083364.1	MOBC	sure	0.749
NZ_CP083363.1	MOBC	sure	0.7492
NZ_CP083404.1	non-mob	sure	0
NZ_OU659119.1	MOBF	sure	0.6335
NZ_OU659166.1	MOBP	sure	0.7864
NZ_OU659165.1	MOBF	sure	0.8183
NZ_OU659164.1	MOBF	sure	0.818
NZ_OU659163.1	MOBF	sure	0.6703
NZ_CP083391.1	MOBF	possible	0.533
NZ_CP083390.1	MOBB	possible	0.2677
NZ_OU659124.1	MOBP	sure	0.7864
NZ_OU659123.1	MOBF	sure	0.8183
NZ_OU659122.1	MOBF	sure	0.818
NZ_OU659121.1	MOBF	sure	0.6703
NZ_OU659205.1	non-mob	sure	0
NZ_CP083435.1	MOBV	sure	0.5069
NZ_AP025146.1	MOBH	sure	0.5262
NZ_AP025157.1	MOBH	possible	0.4908
NZ_OU659117.1	MOBP	sure	0.7864
NZ_OU659116.1	MOBF	sure	0.8183
NZ_OU659115.1	MOBF	sure	0.818
NZ_OU659114.1	MOBF	sure	0.6703
NZ_OU659129.1	MOBP	sure	0.7864
NZ_OU659128.1	MOBF	sure	0.8183
NZ_OU659127.1	MOBF	sure	0.818
NZ_OU659126.1	MOBF	sure	0.6703
NZ_AP024654.1	non-mob	sure	0
NZ_CP083397.1	non-mob	sure	0
NZ_AP025037.1	MOBP	sure	0.6566
NZ_AP025036.1	MOBF	sure	0.8234
NZ_AP024659.1	MOBF	possible	0.3518
NZ_AP024658.1	MOBC	possible	0.3476
NZ_AP024656.1	MOBF	sure	0.649
NZ_AP025039.1	MOBP	sure	0.6566
NZ_AP024522.1	MOBV	possible	0.2692
NZ_AP024520.1	MOBV	possible	0.2692
NZ_AP024519.1	MOBF	sure	0.8476
NZ_AP024843.1	MOBV	sure	0.5482
NZ_AP024842.1	non-mob	sure	0
NZ_AP024841.1	MOBP	sure	0.7256
NZ_AP024840.1	MOBP	sure	0.7255
NZ_AP024839.1	MOBT	sure	0.6638
NZ_AP024838.1	MOBM	possible	0.4722
NZ_CP020969.2	MOBF	sure	0.797
NZ_CP020968.2	MOBP	possible	0.1832
NZ_CP021005.2	MOBP	sure	0.7566
NZ_CP021004.2	MOBQ	possible	0.3642
NZ_CP021003.2	MOBF	sure	0.7714
NZ_CP021002.2	MOBP	possible	0.1836
NZ_CP021014.1	MOBF	sure	0.7128
NZ_CP021013.1	MOBP	possible	0.1836
NZ_CP020973.1	MOBF	sure	0.797
NZ_CP020972.1	MOBP	possible	0.1832
NZ_HG992747.1	non-mob	sure	0
NZ_HG992757.1	MOBP	sure	0.6905
NZ_HG992748.1	non-mob	sure	0
NZ_MW647491.1	non-mob	sure	0
NZ_MW367469.1	MOBV	sure	0.5379
NZ_MW367470.1	MOBL	possible	0.4191
NZ_MW033206.1	MOBP	sure	0.6916
NZ_M60875.1	non-mob	sure	0
NZ_MT732194.1	MOBF	possible	0.3694
NZ_MT732197.1	MOBF	possible	0.3694
NZ_MT732195.1	MOBF	possible	0.3694
NZ_MT732193.1	MOBF	possible	0.3694
NZ_MT732188.1	MOBF	possible	0.3694
NZ_MT732185.1	MOBF	possible	0.3694
NZ_MT732196.1	MOBF	possible	0.3694
NZ_MT732192.1	MOBF	possible	0.3694
NZ_MT732187.1	MOBF	possible	0.3694
NZ_MT732180.1	MOBF	possible	0.3694
NZ_MT732191.1	MOBF	possible	0.3694
NZ_MT732190.1	MOBF	possible	0.3694
NZ_MT732186.1	MOBF	possible	0.3694
NZ_MT732183.1	MOBH	possible	0.2826
NZ_MT732181.1	MOBF	possible	0.3694
NZ_MT732179.1	MOBF	possible	0.3694
NZ_MT732189.1	MOBF	possible	0.3694
NZ_MT732184.1	MOBF	possible	0.3694
NZ_MT732182.1	MOBF	possible	0.3694
NZ_KX785321.1	non-mob	sure	0
NZ_KX785325.1	MOBT	sure	0.6064
NZ_CP061748.1	MOBP	sure	0.6891
NZ_CP061747.1	MOBP	sure	0.8092
NZ_CP061746.1	MOBH	sure	0.813
NZ_CP061745.1	MOBL	possible	0.381
NZ_MH660279.1	MOBQ	sure	0.8249
NZ_MT096402.1	non-mob	sure	0
NZ_MH579767.1	MOBF	sure	0.5516
NZ_KX777254.1	MOBF	sure	0.6557
NZ_CP015960.1	MOBF	possible	0.415
NZ_KP698941.1	non-mob	sure	0
NZ_MH251947.1	non-mob	sure	0
NZ_MH251946.1	non-mob	sure	0
NZ_MH251945.1	non-mob	sure	0
NZ_KU922121.1	MOBQ	sure	0.6343
NZ_MN602039.1	MOBL	possible	0.283
NZ_MH890610.1	MOBC	sure	0.749
NZ_KY399978.1	MOBH	possible	0.491
NZ_KY579373.1	MOBV	sure	0.5687
NZ_KX443392.1	MOBF	sure	0.6084
NZ_KX686749.1	MOBP	sure	0.5989
NZ_KX443398.1	MOBF	sure	0.668
NZ_KX443407.1	MOBF	sure	0.6084
NZ_KX443397.1	MOBF	sure	0.6084
NZ_KX443400.1	MOBF	sure	0.668
NZ_KX443399.1	MOBF	sure	0.668
NZ_KX443401.1	MOBF	sure	0.6936
NZ_KX443406.1	MOBF	sure	0.6084
NZ_KX443396.1	MOBF	sure	0.6084
NZ_KX443394.1	MOBF	sure	0.6084
NZ_KX443391.1	MOBF	sure	0.6084
NZ_KX807610.1	MOBF	sure	0.5046
NZ_KX443405.1	MOBF	sure	0.6084
NZ_KX443395.1	MOBF	sure	0.6084
NZ_KX443390.1	MOBF	sure	0.6084
NZ_KX443402.1	MOBF	sure	0.6084
NZ_KX443393.1	MOBF	sure	0.6084
NZ_KX443388.1	MOBF	sure	0.6083
NZ_KX443403.1	MOBF	sure	0.6084
NZ_KX443389.1	MOBF	sure	0.6084
NZ_KX421096.1	MOBH	sure	0.7535
NZ_KX785324.1	MOBV	possible	0.4982
NZ_KX785326.1	MOBT	possible	0.3709
NZ_KX785329.1	MOBT	possible	0.4626
NZ_KX785328.1	non-mob	sure	0
NZ_KX785323.1	MOBT	possible	0.3679
NZ_KX785327.1	MOBT	possible	0.3765
NZ_KX785322.1	MOBV	sure	0.8
NZ_KX712121.1	MOBP	sure	0.6621
NZ_KX520649.1	MOBC	possible	0.4706
NZ_KU852461.1	MOBQ	sure	0.7991
NZ_KU521355.1	MOBC	possible	0.4601
NZ_KU922118.1	MOBQ	sure	0.6343
NZ_KU674895.1	non-mob	sure	0
NZ_KU510528.1	MOBC	possible	0.5653
NZ_KU574030.1	non-mob	sure	0
NZ_KT225520.1	MOBF	sure	0.838
NZ_KR870314.1	non-mob	sure	0
NZ_KT780705.1	MOBQ	sure	0.8249
NZ_KT780704.1	MOBQ	sure	0.8249
NZ_KR870313.1	non-mob	sure	0
NZ_KR870312.1	non-mob	sure	0
NZ_KR870311.1	non-mob	sure	0
NZ_CP034572.1	non-mob	sure	0
NZ_CP039508.1	non-mob	sure	0
NZ_CP039507.1	non-mob	sure	0
NZ_CP039506.1	MOBP	sure	0.6364
NZ_CP039505.1	MOBV	sure	0.7646
NZ_CP039504.1	non-mob	sure	0
NZ_CP012052.1	MOBF	sure	0.7714
NZ_CP026950.1	MOBP	possible	0.4053
NZ_CP020532.1	non-mob	sure	0
NZ_CP019175.1	MOBF	sure	0.7893
NZ_CP019203.1	MOBC	possible	0.16
NZ_CP019123.1	MOBL	possible	0.3996
NZ_CP015499.1	MOBP	sure	0.561
NZ_CP018062.1	MOBM	possible	0.3939
NZ_CP012668.1	MOBH	possible	0.491
NZ_CP015277.1	MOBF	sure	0.7609
NZ_CP015276.1	MOBF	sure	0.7613
NZ_CP015275.1	MOBF	sure	0.7412
NZ_CP015274.1	MOBF	sure	0.7613
NZ_CP015273.1	MOBF	possible	0.4828
NZ_CP019586.1	MOBQ	sure	0.5743
NZ_CP019585.1	MOBQ	sure	0.5743
NZ_CP016725.1	non-mob	sure	0
NZ_CP016723.1	MOBP	sure	0.5588
NZ_CP016722.1	MOBP	sure	0.5595
NZ_CP016720.1	MOBP	sure	0.5578
NZ_CP018293.1	non-mob	sure	0
NZ_CP018292.1	non-mob	sure	0
NZ_CP018291.1	non-mob	sure	0
NZ_CP018289.1	non-mob	sure	0
NZ_CP018288.1	non-mob	sure	0
NZ_CP018287.1	non-mob	sure	0
NZ_CP018286.1	non-mob	sure	0
NZ_CP018285.1	non-mob	sure	0
NZ_CP018284.1	non-mob	sure	0
NZ_CP018283.1	non-mob	sure	0
NZ_CP018282.1	non-mob	sure	0
NZ_CP018280.1	non-mob	sure	0
NZ_CP018273.1	non-mob	sure	0
NZ_CP018272.1	non-mob	sure	0
NZ_CP018271.1	non-mob	sure	0
NZ_CP018270.1	non-mob	sure	0
NZ_CP018269.1	non-mob	sure	0
NZ_CP018268.1	non-mob	sure	0
NZ_CP018267.1	non-mob	sure	0
NZ_CP018266.1	non-mob	sure	0
NZ_CP018265.1	non-mob	sure	0
NZ_CP018264.1	non-mob	sure	0
NZ_CP018263.1	non-mob	sure	0
NZ_CP013073.1	MOBQ	sure	0.6766
NZ_CP013072.1	non-mob	sure	0
NZ_CP013071.1	MOBP	sure	0.7112
NZ_CP017023.1	non-mob	sure	0
NZ_CP017022.1	MOBF	sure	0.8006
NZ_CP017021.1	non-mob	sure	0
NZ_CP016630.1	non-mob	sure	0
NZ_CP016560.1	MOBF	possible	0.3414
NZ_CP015075.2	MOBP	sure	0.6566
NZ_CP015882.1	MOBP	possible	0.1819
NZ_CP015881.1	MOBQ	sure	0.5739
NZ_CP013273.1	MOBL	possible	0.2449
NZ_CP013105.1	MOBQ	possible	0.4712
NZ_CP013104.1	MOBF	possible	0.4157
NZ_CP013035.1	MOBP	sure	0.6004
NZ_CP012748.1	MOBQ	possible	0.4973
NZ_CP009431.1	MOBF	sure	0.7589
NZ_CP009430.1	MOBF	sure	0.7395
NZ_CP012705.1	non-mob	sure	0
NZ_CP012704.1	MOBQ	sure	0.7028
NZ_CP012703.1	MOBQ	sure	0.6766
NZ_CP012702.1	MOBP	sure	0.6806
NZ_CP012701.1	MOBF	sure	0.747
NZ_CP011457.1	non-mob	sure	0
NZ_CP011413.1	MOBP	sure	0.6979
NZ_CP010104.1	non-mob	sure	0
NZ_AP012275.1	MOBB	possible	0.3892
NZ_AP012274.1	non-mob	sure	0
NC_011376.1	non-mob	sure	0
NC_005307.1	MOBF	possible	0.4799
NC_005232.1	non-mob	sure	0
NC_005231.1	non-mob	sure	0
NC_005230.1	MOBF	possible	0.4173
NC_005229.1	MOBV	possible	0.1777
NC_004980.1	non-mob	sure	0
NC_002059.1	MOBV	possible	0.4511
NC_002110.1	non-mob	sure	0
NZ_CP106917.1	MOBP	sure	0.8092
NZ_CP106916.1	non-mob	sure	0
NZ_CP106915.1	MOBF	sure	0.6624
NZ_CP106914.1	MOBH	possible	0.4846
NZ_CP106913.1	MOBF	sure	0.7431
NZ_CP106911.1	MOBC	sure	0.7931
NZ_CP106910.1	MOBP	sure	0.8092
NZ_CP106909.1	MOBH	possible	0.4846
NZ_CP106908.1	MOBF	sure	0.7431
NZ_CP106907.1	MOBF	sure	0.6624
NZ_CP106880.1	MOBF	sure	0.559
NZ_CP106928.1	MOBM	possible	0.3674
NZ_CP106927.1	MOBL	sure	0.7629
NZ_CP092490.1	MOBL	possible	0.1854
NZ_CP106949.1	MOBL	possible	0.2753
NZ_CP106948.1	MOBF	possible	0.356
NZ_CP106930.1	MOBF	sure	0.7822
NZ_CP106925.1	MOBF	sure	0.6455
CP102354.1	MOBQ	possible	0.2381
CP102353.1	MOBH	possible	0.2147
CP102357.1	MOBQ	possible	0.2299
CP102356.1	MOBH	possible	0.2147
NZ_AP024986.1	non-mob	sure	0
NZ_AP024985.1	MOBF	possible	0.4455
NZ_AP024693.1	non-mob	sure	0
NZ_AP024692.1	non-mob	sure	0
NZ_AP024691.1	MOBQ	possible	0.4261
NZ_AP024690.1	MOBQ	sure	0.5853
NZ_AP024689.1	MOBF	possible	0.456
NZ_AP024688.1	MOBF	sure	0.8476
NZ_AP025016.1	non-mob	sure	0
NZ_AP025015.1	MOBH	sure	0.5184
NZ_AP024282.1	MOBF	possible	0.4758
NZ_CP082940.1	MOBF	sure	0.8353
NZ_MZ127818.1	MOBF	sure	0.6374
NZ_CP061724.1	MOBQ	possible	0.3701
NZ_CP061374.1	non-mob	sure	0
NZ_CP061373.1	non-mob	sure	0
NZ_CP061372.1	non-mob	sure	0
NZ_CP061371.1	MOBQ	sure	0.6799
NZ_CP061370.1	non-mob	sure	0
NZ_CP061027.2	non-mob	sure	0
NZ_CP053674.2	MOBL	sure	0.5185
NZ_CP053673.2	MOBP	sure	0.5588
NZ_CP044547.1	MOBF	possible	0.4238
NZ_CP031144.1	non-mob	sure	0
NZ_CP031143.1	MOBM	possible	0.2751
NZ_CP061502.1	MOBV	possible	0.3279
NZ_CP061501.1	MOBM	possible	0.421
NZ_CP061500.1	MOBP	possible	0.3241
NZ_CP061499.1	non-mob	sure	0
NZ_CP061175.1	non-mob	sure	0
NZ_CP061174.1	MOBQ	sure	0.541
NZ_CP061173.1	MOBM	possible	0.5796
NZ_CP044066.1	MOBH	sure	0.7884
NZ_CP044075.1	MOBH	possible	0.4846
NZ_CP044082.1	non-mob	sure	0
NZ_CP044080.1	MOBQ	possible	0.2706
NZ_CP044079.1	MOBV	possible	0.2473
NZ_CP044078.1	MOBQ	possible	0.3699
NZ_CP044100.1	MOBF	sure	0.8273
NZ_CP044105.1	MOBL	possible	0.3594
NZ_CP044073.1	MOBF	possible	0.5473
NZ_CP044072.1	MOBV	possible	0.4829
NZ_CP044104.1	non-mob	sure	0
NZ_CP039728.1	MOBH	possible	0.4371
NZ_CP042168.1	MOBF	sure	0.77
NZ_CP042167.1	MOBF	sure	0.7855
NZ_CP031291.1	MOBP	sure	0.8113
NZ_CP011601.1	MOBH	sure	0.7534
NZ_CP011600.1	MOBF	sure	0.7848
NZ_CP011599.1	MOBP	sure	0.6553
NZ_CP011598.1	MOBF	possible	0.4736
NC_004984.1	non-mob	sure	0
NZ_CP063416.1	MOBQ	sure	0.5626
NZ_CP063415.1	MOBC	possible	0.4103
CP064893.1	non-mob	sure	0
CP064892.1	MOBF	possible	0.4325
CP064891.1	MOBF	possible	0.4046
CP064890.1	MOBF	sure	0.7062
CP064889.1	MOBP	possible	0.4256
CP064888.1	MOBC	possible	0.1832
CP064887.1	non-mob	sure	0
CP064886.1	non-mob	sure	0
CP064885.1	MOBP	possible	0.3196
CP064884.1	MOBF	sure	0.8372
CP064883.1	MOBF	sure	0.6524
CP064882.1	MOBM	possible	0.3651
CP064881.1	MOBV	possible	0.4403
CP064880.1	MOBF	possible	0.3285
CP106917.1	MOBP	sure	0.8092
CP106916.1	non-mob	sure	0
CP106915.1	MOBF	sure	0.6624
CP106914.1	MOBH	possible	0.4846
CP106913.1	MOBF	sure	0.7431
CP106911.1	MOBC	sure	0.7931
CP106910.1	MOBP	sure	0.8092
CP106909.1	MOBH	possible	0.4846
CP106908.1	MOBF	sure	0.7431
CP106907.1	MOBF	sure	0.6624
CP106949.1	MOBL	possible	0.2753
CP106948.1	MOBF	possible	0.356
CP106930.1	MOBF	sure	0.7822
CP106925.1	MOBF	sure	0.6455
CP106928.1	MOBM	possible	0.3674
CP106927.1	MOBL	sure	0.7629
CP106880.1	MOBF	sure	0.559
NZ_CP106797.1	non-mob	sure	0
NZ_CP106796.1	non-mob	sure	0
NZ_CP106837.1	MOBV	possible	0.3785
NZ_CP106836.1	non-mob	sure	0
NZ_CP106835.1	MOBL	sure	0.6521
NZ_CP032822.1	MOBV	sure	0.6341
NZ_CP082935.1	non-mob	sure	0
NZ_CP082934.1	MOBP	sure	0.7805
NZ_CP082933.1	MOBQ	sure	0.5837
NZ_CP082932.1	MOBQ	sure	0.742
NZ_CP082931.1	MOBP	sure	0.6566
NZ_CP082930.1	MOBF	sure	0.8475
NZ_CP106794.1	MOBF	possible	0.4623
NZ_CP032414.1	MOBH	possible	0.491
NZ_CP106800.1	MOBF	possible	0.4897
NZ_CP106799.1	MOBH	possible	0.3734
NZ_CP106851.1	non-mob	sure	0
NZ_CP106850.1	non-mob	sure	0
NZ_CP102461.1	MOBP	sure	0.6572
NZ_CP046490.1	MOBP	sure	0.6937
NZ_CP046489.1	MOBP	possible	0.1218
NZ_CP106854.1	non-mob	sure	0
NZ_CP106853.1	non-mob	sure	0
NZ_CP046492.1	MOBF	sure	0.7884
NZ_CP102466.1	MOBP	possible	0.3196
NZ_CP102465.1	MOBF	sure	0.7855
NZ_CP046480.1	MOBP	sure	0.6937
NZ_CP106755.1	MOBF	sure	0.7596
NZ_CP106764.1	non-mob	sure	0
NZ_CP106763.1	MOBP	sure	0.6102
NZ_CP106762.1	MOBF	sure	0.7946
NZ_CP106761.1	MOBF	sure	0.7431
NZ_CP082938.1	MOBH	sure	0.6881
NZ_CP082937.1	MOBF	sure	0.7414
NZ_CP102471.1	MOBP	possible	0.3196
NZ_CP102470.1	MOBF	sure	0.7855
NZ_CP081868.1	non-mob	sure	0
NZ_CP081867.1	MOBL	possible	0.3878
NZ_CP081866.1	MOBM	possible	0.3872
NZ_CP106788.1	non-mob	sure	0
NZ_CP106787.1	MOBF	sure	0.84
NZ_CP106829.1	MOBV	possible	0.4549
NZ_CP106867.1	MOBL	possible	0.2638
NZ_CP106866.1	non-mob	sure	0
NZ_CP106865.1	MOBH	possible	0.2442
NZ_CP106864.1	MOBQ	sure	0.5924
NZ_CP106863.1	MOBQ	possible	0.3723
NZ_CP106772.1	MOBP	sure	0.6934
NZ_CP106827.1	MOBP	sure	0.6934
NZ_CP106839.1	MOBH	sure	0.6728
NZ_CP106808.1	MOBP	sure	0.6934
NZ_CP106818.1	MOBP	sure	0.6934
NZ_CP106810.1	MOBP	sure	0.7337
NZ_CP106820.1	MOBP	sure	0.6934
NZ_CP106779.1	MOBP	sure	0.6925
NZ_CP106778.1	MOBP	sure	0.7828
NZ_CP106770.1	MOBP	sure	0.6934
NZ_CP106774.1	MOBP	sure	0.6934
NZ_CP106823.1	MOBP	sure	0.6934
NZ_CP106822.1	MOBP	sure	0.7828
NZ_CP106766.1	MOBP	sure	0.6934
NZ_CP102478.1	MOBF	sure	0.7739
NZ_CP106768.1	MOBP	sure	0.6934
NZ_CP106802.1	MOBP	sure	0.6934
NZ_CP106812.1	MOBP	sure	0.6934
NZ_CP106825.1	MOBP	sure	0.6934
NZ_CP106776.1	MOBP	sure	0.6934
NZ_CP106790.1	MOBP	sure	0.6934
NZ_CP106804.1	MOBP	sure	0.6934
NZ_CP106816.1	MOBP	sure	0.6934
NZ_CP106814.1	MOBP	sure	0.6934
NZ_CP106806.1	MOBP	sure	0.6934
NZ_CP106783.1	MOBP	sure	0.6934
NZ_CP106781.1	MOBP	sure	0.6934
CP106651.1	MOBF	possible	0.4267
CP046492.1	MOBF	sure	0.7884
CP046480.1	MOBP	sure	0.6937
CP046490.1	MOBP	sure	0.6937
CP046489.1	MOBP	possible	0.1359
CP046497.1	MOBP	possible	0.1359
CP046499.1	MOBP	possible	0.1359
CP106839.1	MOBH	sure	0.6728
CP106867.1	MOBL	possible	0.2638
CP106866.1	non-mob	sure	0
CP106865.1	MOBH	possible	0.2442
CP106864.1	MOBQ	sure	0.5924
CP106863.1	MOBQ	possible	0.3723
CP106829.1	MOBV	possible	0.4549
CP106854.1	non-mob	sure	0
CP106853.1	non-mob	sure	0
CP106851.1	non-mob	sure	0
CP106850.1	non-mob	sure	0
CP106837.1	MOBV	possible	0.3785
CP106836.1	non-mob	sure	0
CP106835.1	MOBL	sure	0.6521
NZ_CP106750.1	MOBP	sure	0.6934
NZ_CP106739.1	MOBP	possible	0.3374
NZ_CP106737.1	MOBH	possible	0.3815
AP026872.1	MOBM	sure	0.7951
AP026871.1	MOBL	sure	0.7627
NZ_CP085201.1	non-mob	sure	0
NZ_CP081710.1	MOBV	sure	0.7646
NZ_CP081709.1	non-mob	sure	0
NZ_CP081708.1	MOBF	sure	0.7574
NZ_CP081707.1	MOBV	possible	0.2742
NZ_CP083268.1	non-mob	sure	0
NZ_CP070875.1	MOBF	possible	0.259
NZ_CP070874.1	MOBH	sure	0.7872
NZ_CP083266.1	non-mob	sure	0
NZ_CP083265.1	non-mob	sure	0
NZ_CP083264.1	MOBF	sure	0.8476
NZ_CP079890.1	MOBF	possible	0.456
NZ_CP079889.1	MOBQ	sure	0.6245
NZ_CP079888.1	MOBP	sure	0.7123
NZ_CP079887.1	MOBP	sure	0.8113
NZ_CP079886.1	MOBF	possible	0.3543
NZ_CP079885.1	MOBF	sure	0.8477
NZ_CP077762.1	MOBP	sure	0.8097
NZ_CP077761.1	MOBF	sure	0.8476
NZ_CP083261.1	non-mob	sure	0
NZ_CP083260.1	non-mob	sure	0
NZ_CP079895.1	MOBP	sure	0.7123
NZ_CP079894.1	MOBP	sure	0.8088
NZ_CP079893.1	MOBP	sure	0.8439
NZ_CP079892.1	MOBV	possible	0.267
NZ_CP082369.1	non-mob	sure	0
NZ_CP082368.1	MOBV	sure	0.5364
NZ_CP082367.1	MOBV	sure	0.7105
NZ_CP082366.1	MOBV	sure	0.7153
NZ_CP082365.1	non-mob	sure	0
NZ_CP082364.1	MOBL	sure	0.7619
NZ_CP081723.1	non-mob	sure	0
NZ_CP081722.1	non-mob	sure	0
NZ_CP081721.1	MOBH	sure	0.7593
NZ_CP081720.1	MOBV	possible	0.3212
NZ_CP081773.1	non-mob	sure	0
NZ_CP081772.1	non-mob	sure	0
NZ_CP081771.1	MOBQ	sure	0.6324
NZ_CP081770.1	MOBV	possible	0.3212
NZ_CP081769.1	MOBF	sure	0.775
NZ_CP081768.1	MOBH	sure	0.8359
NZ_CP077744.1	MOBL	possible	0.4191
NZ_CP077743.1	MOBV	sure	0.5379
NZ_CP077742.1	non-mob	sure	0
NZ_CP081683.1	non-mob	sure	0
NZ_CP081682.1	non-mob	sure	0
NZ_CP081681.1	MOBQ	sure	0.5424
NZ_CP081680.1	MOBV	possible	0.3212
NZ_CP081679.1	MOBF	sure	0.775
NZ_CP081678.1	MOBH	sure	0.8359
NZ_CP081747.1	non-mob	sure	0
NZ_CP081746.1	non-mob	sure	0
NZ_CP081744.1	MOBH	sure	0.7593
NZ_CP081743.1	MOBV	possible	0.3212
NZ_CP081728.1	non-mob	sure	0
NZ_CP081727.1	non-mob	sure	0
NZ_CP081726.1	MOBH	sure	0.7593
NZ_CP081725.1	MOBV	possible	0.3212
NZ_CP081766.1	non-mob	sure	0
NZ_CP081765.1	non-mob	sure	0
NZ_CP081764.1	MOBH	sure	0.7593
NZ_CP081763.1	MOBV	possible	0.3212
NZ_CP081718.1	non-mob	sure	0
NZ_CP081716.1	non-mob	sure	0
NZ_CP081715.1	MOBH	sure	0.7593
NZ_CP081714.1	MOBV	possible	0.3212
NZ_CP081700.1	MOBV	sure	0.7629
NZ_CP081699.1	MOBH	sure	0.7593
NZ_CP081697.1	non-mob	sure	0
NZ_CP081696.1	non-mob	sure	0
NZ_CP081695.1	MOBQ	sure	0.5424
NZ_CP081694.1	MOBM	possible	0.2581
NZ_CP081693.1	MOBV	possible	0.3212
NZ_CP081692.1	MOBF	sure	0.775
NZ_CP081691.1	MOBH	sure	0.8359
NZ_CP081705.1	MOBV	sure	0.7639
NZ_CP081704.1	MOBL	possible	0.1977
NZ_CP081703.1	MOBF	sure	0.7574
NZ_CP081702.1	MOBV	possible	0.2742
NZ_CP081689.1	non-mob	sure	0
NZ_CP081688.1	non-mob	sure	0
NZ_CP081687.1	MOBV	possible	0.3212
NZ_CP081686.1	MOBF	sure	0.775
NZ_CP081685.1	MOBH	sure	0.8359
NZ_CP082925.1	MOBT	possible	0.3476
NZ_CP081712.1	MOBH	sure	0.7993
NZ_CP077740.1	non-mob	sure	0
NZ_CP077739.1	non-mob	sure	0
NZ_CP081790.1	non-mob	sure	0
NZ_CP081789.1	non-mob	sure	0
NZ_CP081788.1	MOBQ	sure	0.5424
NZ_CP081786.1	MOBM	possible	0.2581
NZ_CP081785.1	MOBV	possible	0.3212
NZ_CP081784.1	MOBF	sure	0.775
NZ_CP081783.1	MOBH	sure	0.8359
NZ_CP081781.1	non-mob	sure	0
NZ_CP081780.1	non-mob	sure	0
NZ_CP081779.1	MOBQ	sure	0.5424
NZ_CP081778.1	MOBM	possible	0.2581
NZ_CP081777.1	MOBV	possible	0.3212
NZ_CP081776.1	MOBF	sure	0.775
NZ_CP081775.1	MOBH	sure	0.8359
NZ_CP081795.1	MOBV	sure	0.7646
NZ_CP081794.1	MOBL	possible	0.1977
NZ_CP081793.1	MOBF	sure	0.7574
NZ_CP081792.1	MOBV	possible	0.2742
NZ_CP077669.1	MOBF	sure	0.8476
NZ_CP082960.1	MOBP	sure	0.7861
NZ_CP082959.1	MOBP	sure	0.8025
NZ_CP082958.1	MOBF	sure	0.8476
NZ_CP082957.1	non-mob	sure	0
NZ_CP082956.1	MOBH	possible	0.491
NZ_CP082955.1	MOBH	sure	0.7535
NZ_CP083272.1	MOBV	possible	0.4753
NZ_CP083271.1	MOBM	possible	0.2631
NZ_CP083270.1	MOBB	possible	0.2525
NZ_CP077671.1	MOBF	possible	0.507
NZ_CP082845.1	MOBF	sure	0.5401
NZ_CP077663.1	MOBP	sure	0.8113
NZ_CP082867.1	non-mob	sure	0
NZ_CP082864.1	MOBM	possible	0.2105
NZ_CP082855.1	MOBF	sure	0.7304
NZ_CP082854.1	MOBQ	sure	0.7335
NZ_CP082853.1	MOBV	possible	0.4471
NZ_CP082921.1	MOBF	possible	0.2721
NZ_CP082920.1	MOBT	possible	0.4565
NZ_CP082919.1	MOBQ	sure	0.5142
NZ_CP082964.1	MOBL	sure	0.6328
NZ_CP082917.1	MOBF	sure	0.5046
NZ_CP082872.1	MOBP	sure	0.6109
NZ_CP082849.1	MOBF	sure	0.7713
NZ_CP082838.1	MOBQ	possible	0.4148
NZ_CP065038.1	MOBP	possible	0.4882
NZ_CP022016.1	MOBC	possible	0.2655
NZ_CP070504.1	MOBL	possible	0.1132
NZ_KM659089.1	MOBQ	possible	0.4736
NZ_LC556097.1	non-mob	sure	0
NZ_MT441556.1	MOBP	sure	0.8092
NZ_LC556098.1	MOBP	sure	0.6658
NZ_LC554899.1	MOBP	possible	0.3901
NZ_MT441555.1	MOBP	possible	0.4326
NZ_MN423365.1	MOBC	possible	0.4588
NZ_MT316184.1	MOBH	possible	0.491
NZ_CP053924.1	MOBQ	sure	0.5095
NZ_CP045776.1	MOBM	possible	0.3804
NZ_CP045775.1	MOBV	sure	0.5213
NZ_CP045774.1	MOBV	sure	0.8022
NZ_CP045773.1	MOBV	sure	0.7195
NZ_CP045772.1	MOBV	sure	0.6495
NZ_CP040802.1	MOBV	sure	0.5069
NZ_MN208064.1	MOBP	possible	0.2711
NZ_MT513102.1	MOBH	sure	0.7535
NZ_MT246861.1	MOBP	sure	0.6896
NZ_MN208062.1	MOBF	possible	0.3442
NZ_MN208063.1	MOBP	possible	0.2711
NZ_MT320534.1	MOBH	possible	0.491
NZ_MN240297.1	MOBP	sure	0.7076
NZ_MK562089.1	MOBV	sure	0.5472
NZ_MK283980.1	MOBV	sure	0.5472
NZ_MK562090.1	MOBV	sure	0.5472
NZ_MK283981.1	MOBL	sure	0.5141
NZ_MK562087.1	MOBV	sure	0.6289
NZ_MK562086.1	MOBV	sure	0.5472
NZ_MK562088.1	MOBV	sure	0.5472
NZ_CP034685.1	MOBL	sure	0.7489
NZ_CP034684.1	MOBL	sure	0.6713
NZ_CP026974.1	MOBF	possible	0.5477
NZ_CP026061.1	MOBP	sure	0.7856
NZ_CP026060.1	MOBF	sure	0.8087
NZ_CP021415.1	MOBQ	possible	0.3667
NZ_CP021414.1	MOBQ	possible	0.4581
NZ_CP021078.1	MOBP	sure	0.8032
NC_025165.1	MOBV	sure	0.5594
NC_019763.1	MOBF	possible	0.3635
NC_019732.1	non-mob	sure	0
NC_019764.1	MOBF	sure	0.5849
NC_019731.1	MOBF	possible	0.4317
NC_019730.1	MOBF	possible	0.5795
NC_019219.1	MOBP	sure	0.5295
NC_017311.1	MOBH	possible	0.489
NC_013862.1	MOBQ	possible	0.32
NC_013852.1	MOBQ	possible	0.4817
NC_012946.1	MOBC	possible	0.3564
NC_012945.1	non-mob	sure	0
NC_008741.1	non-mob	sure	0
AP026898.1	MOBP	possible	0.3349
AP026897.1	MOBV	sure	0.5105
AP026896.1	MOBF	possible	0.4281
AP026895.1	MOBP	possible	0.5705
AP026894.1	MOBP	possible	0.2388
AP026892.1	MOBP	sure	0.6629
AP026891.1	non-mob	sure	0
AP026890.1	MOBP	sure	0.6653
AP026889.1	MOBQ	possible	0.2549
AP026888.1	MOBF	sure	0.8382
AP026887.1	MOBF	possible	0.4758
AP026885.1	non-mob	sure	0
AP026884.1	non-mob	sure	0
AP026883.1	non-mob	sure	0
AP026882.1	non-mob	sure	0
AP026881.1	non-mob	sure	0
AP026880.1	non-mob	sure	0
AP026879.1	non-mob	sure	0
AP026878.1	non-mob	sure	0
AP026877.1	MOBP	sure	0.6392
AP026876.1	non-mob	sure	0
AP026875.1	non-mob	sure	0
AP026874.1	MOBF	possible	0.1505
CP106827.1	MOBP	sure	0.6934
CP106825.1	MOBP	sure	0.6934
CP106823.1	MOBP	sure	0.6934
CP106822.1	MOBP	sure	0.7828
CP106820.1	MOBP	sure	0.6934
CP106779.1	MOBP	sure	0.6925
CP106778.1	MOBP	sure	0.7828
CP106790.1	MOBP	sure	0.6934
CP106768.1	MOBP	sure	0.6934
CP106766.1	MOBP	sure	0.6934
CP104961.1	MOBF	sure	0.752
CP104958.1	MOBF	sure	0.752
CP104957.1	MOBF	sure	0.752
CP104953.1	MOBF	sure	0.752
CP104952.1	MOBF	sure	0.752
CP104949.1	MOBF	sure	0.752
CP104948.1	MOBF	sure	0.752
CP104945.1	MOBF	sure	0.752
CP104944.1	MOBF	sure	0.752
CP104937.1	MOBF	sure	0.7085
CP106770.1	MOBP	sure	0.6934
CP106774.1	MOBP	sure	0.6934
CP106776.1	MOBP	sure	0.6934
CP106781.1	MOBP	sure	0.6934
CP106772.1	non-mob	sure	0
CP106783.1	MOBP	sure	0.6934
CP106818.1	MOBP	sure	0.6934
CP032414.1	MOBH	possible	0.491
CP081868.1	non-mob	sure	0
CP081867.1	MOBL	possible	0.3878
CP081866.1	MOBM	possible	0.3872
CP082938.1	MOBF	possible	0.4115
CP082937.1	MOBF	sure	0.6539
CP082935.1	non-mob	sure	0
CP082934.1	MOBP	sure	0.7805
CP082933.1	MOBQ	sure	0.5837
CP082932.1	MOBQ	sure	0.742
CP082931.1	MOBP	sure	0.6566
CP082930.1	MOBF	sure	0.8475
CP102478.1	MOBF	sure	0.7739
CP102471.1	MOBP	possible	0.3196
CP102470.1	MOBF	sure	0.7855
CP102466.1	MOBP	possible	0.3196
CP102465.1	MOBF	sure	0.7855
CP102461.1	MOBP	sure	0.6572
CP092490.1	non-mob	sure	0
CP047451.1	MOBQ	sure	0.5739
CP047450.1	MOBP	possible	0.2747
CP032822.1	MOBV	sure	0.6341
CP106764.1	non-mob	sure	0
CP106763.1	MOBP	sure	0.6102
CP106762.1	MOBF	sure	0.7946
CP106761.1	MOBF	sure	0.7431
CP106788.1	non-mob	sure	0
CP106787.1	MOBF	sure	0.84
CP106800.1	MOBF	possible	0.4897
CP106799.1	MOBH	possible	0.3734
CP106797.1	non-mob	sure	0
CP106796.1	non-mob	sure	0
CP106814.1	MOBP	sure	0.6934
CP106794.1	MOBF	possible	0.4623
CP106816.1	MOBP	sure	0.6934
CP106812.1	MOBP	sure	0.6934
CP106808.1	MOBP	sure	0.6934
CP106810.1	MOBP	sure	0.7337
CP106804.1	MOBP	sure	0.6934
CP106806.1	MOBP	sure	0.6934
CP106802.1	MOBP	sure	0.6934
CP106755.1	MOBF	sure	0.7596
NZ_CP104593.1	MOBF	sure	0.8476
NZ_ON882016.1	MOBH	sure	0.6684
NZ_ON882017.1	MOBH	sure	0.6732
NZ_CP104594.1	MOBF	sure	0.5521
NZ_ON882015.1	MOBF	sure	0.84
NZ_OX341605.1	MOBP	sure	0.8112
NZ_ON016101.1	non-mob	sure	0
NZ_ON016103.1	MOBV	sure	0.7711
NZ_ON882014.1	MOBF	sure	0.7521
NZ_ON016105.1	MOBV	sure	0.5207
NZ_ON016104.1	MOBV	sure	0.5201
NZ_ON814113.1	MOBP	sure	0.533
NZ_ON016102.1	MOBV	sure	0.6918
NZ_OX341606.1	MOBP	sure	0.712
CP106750.1	MOBP	sure	0.6934
CP106739.1	MOBP	possible	0.3374
CP106737.1	MOBH	possible	0.3815
NZ_CP012551.1	MOBP	sure	0.6625
NZ_CP012550.1	MOBL	possible	0.2204
NZ_ON614169.1	MOBP	possible	0.2352
NZ_ON614170.1	MOBP	possible	0.2352
NZ_CP104212.1	MOBP	possible	0.2894
NZ_CP104211.1	MOBC	possible	0.3698
NZ_CP104210.1	non-mob	sure	0
NZ_MT215579.2	MOBF	sure	0.8476
NZ_OL518976.1	MOBH	sure	0.7534
NZ_OL988823.1	MOBF	possible	0.4568
NZ_OL988824.1	MOBF	sure	0.6573
NZ_OL988825.1	MOBH	possible	0.4846
NZ_OL988826.1	MOBP	sure	0.7547
NZ_CP080523.1	MOBP	possible	0.3471
NZ_CP080529.1	MOBQ	sure	0.7395
NZ_CP080528.1	MOBP	possible	0.2751
NZ_CP080527.1	MOBP	possible	0.2653
NZ_CP080526.1	MOBP	possible	0.2865
NZ_CP080533.1	MOBQ	possible	0.4182
NZ_CP080532.1	MOBV	possible	0.4637
NZ_CP080530.1	MOBP	possible	0.2727
NZ_ON391944.1	MOBH	possible	0.491
NZ_OK086355.1	MOBQ	sure	0.6347
NZ_CP016471.1	MOBQ	sure	0.583
NZ_CP016469.1	MOBQ	sure	0.5824
NZ_CP016468.1	MOBH	possible	0.2692
NZ_CP016222.1	MOBQ	sure	0.5828
NZ_ON540715.1	non-mob	sure	0
NZ_OK558605.1	MOBP	sure	0.8092
NZ_ON321837.1	MOBQ	sure	0.8243
NZ_CP097848.1	non-mob	sure	0
NZ_CP097847.1	MOBP	sure	0.7827
NZ_CP017571.1	MOBQ	sure	0.5822
NZ_CP017567.1	MOBQ	sure	0.5822
NZ_CP017569.1	MOBQ	sure	0.5819
NZ_CP093367.1	non-mob	sure	0
NZ_CP093364.1	non-mob	sure	0
NZ_CP093363.1	non-mob	sure	0
NZ_MT039150.1	MOBP	sure	0.6552
NZ_MT039152.1	MOBF	sure	0.5219
NZ_MT039147.1	MOBP	sure	0.6507
NZ_MT039157.1	MOBF	sure	0.8274
NZ_MT039142.1	MOBF	sure	0.5219
NZ_MT039149.1	MOBF	sure	0.5219
NZ_MT039145.1	MOBP	sure	0.7726
NZ_MT039143.1	MOBP	sure	0.7283
NZ_MT039192.1	MOBF	sure	0.8274
NZ_MT039221.1	MOBV	possible	0.2581
NZ_MT039213.1	MOBF	sure	0.8274
NZ_MT039212.1	MOBP	sure	0.6507
NZ_MT039210.1	MOBP	sure	0.6443
NZ_MT039195.1	MOBP	sure	0.6489
NZ_MT039205.1	MOBP	sure	0.6507
NZ_MT039225.1	MOBF	sure	0.7425
NZ_MT039215.1	MOBP	sure	0.6456
NZ_MT039199.1	MOBP	sure	0.6507
NZ_MT039224.1	MOBF	sure	0.7902
NZ_MT039226.1	MOBT	possible	0.2116
NZ_MT039208.1	MOBP	sure	0.6495
NZ_MT039218.1	MOBP	sure	0.6585
NZ_MT039200.1	MOBP	sure	0.6495
NZ_MT039220.1	MOBF	sure	0.5219
NZ_MT039194.1	MOBP	sure	0.6437
NZ_MT039219.1	MOBF	sure	0.8275
NZ_MT039227.1	MOBF	sure	0.8275
NZ_MT039206.1	MOBP	sure	0.6495
NZ_MT039216.1	MOBP	sure	0.6456
NZ_MT039222.1	MOBP	sure	0.6489
NZ_MT039196.1	MOBP	sure	0.648
NZ_MT039197.1	MOBP	sure	0.6507
NZ_MT039189.1	MOBP	sure	0.6507
NZ_MT039228.1	non-mob	sure	0
NZ_MT039160.1	MOBP	sure	0.6456
NZ_MT039179.1	MOBP	sure	0.6476
NZ_MT039180.1	MOBP	sure	0.6456
NZ_MT039183.1	MOBP	sure	0.6456
NZ_MT039209.1	MOBP	sure	0.6507
NZ_MT039214.1	MOBP	sure	0.7281
NZ_MT039198.1	MOBP	sure	0.6507
NZ_MT039184.1	MOBP	sure	0.6507
NZ_MT039174.1	MOBP	sure	0.6507
NZ_MT039190.1	MOBF	sure	0.8316
NZ_MT039211.1	MOBF	sure	0.5219
NZ_MT039207.1	MOBP	sure	0.6536
NZ_MT039203.1	MOBP	sure	0.6495
NZ_MT039202.1	MOBP	sure	0.6443
NZ_MT039201.1	MOBF	sure	0.8275
NZ_MT039186.1	MOBP	sure	0.6489
NZ_MT039156.1	MOBP	sure	0.6456
NZ_MT039191.1	MOBF	sure	0.785
NZ_MT039151.1	MOBP	sure	0.6456
NZ_MT039162.1	MOBP	sure	0.6456
NZ_MT039193.1	MOBP	sure	0.6437
NZ_MT039148.1	MOBP	sure	0.6456
NZ_MT039175.1	MOBP	sure	0.6507
NZ_MT039171.1	MOBP	sure	0.6513
NZ_MT039181.1	MOBP	sure	0.6437
NZ_MT039155.1	MOBP	sure	0.6456
NZ_MT039172.1	MOBP	sure	0.6443
NZ_MT039187.1	MOBP	sure	0.6507
NZ_MT039146.1	MOBP	sure	0.6456
NZ_MT039178.1	MOBP	sure	0.6495
NZ_MT039169.1	MOBF	sure	0.5199
NZ_MT039170.1	MOBP	sure	0.6443
NZ_MT039144.1	MOBP	sure	0.6456
NZ_MT039185.1	MOBF	sure	0.8275
NZ_MT039164.1	MOBF	sure	0.7416
NZ_MT039165.1	MOBP	sure	0.6513
NZ_MT039217.1	non-mob	sure	0
NZ_MT039176.1	MOBP	sure	0.6437
NZ_MT039141.1	MOBP	sure	0.6456
NZ_MT039182.1	MOBF	sure	0.5219
NZ_MT039168.1	MOBF	sure	0.8056
NZ_MT039173.1	MOBP	sure	0.6489
NZ_MT039167.1	MOBF	sure	0.757
NZ_MT039153.1	MOBP	sure	0.8092
NZ_MT039163.1	MOBP	sure	0.8092
NZ_MT039158.1	non-mob	sure	0
NZ_MT039154.1	MOBP	sure	0.8092
NZ_MT039159.1	non-mob	sure	0
NZ_CP016951.1	MOBH	sure	0.7907
NZ_KU761326.1	MOBP	sure	0.8437
NZ_CP092122.1	non-mob	sure	0
NZ_CP066835.1	non-mob	sure	0
NZ_CP066834.1	non-mob	sure	0
NZ_CP017215.2	non-mob	sure	0
NZ_CP017202.2	non-mob	sure	0
NZ_CP080648.1	non-mob	sure	0
NZ_CP072512.1	non-mob	sure	0
NZ_MW940614.1	MOBF	sure	0.8476
NZ_MW940628.1	MOBV	sure	0.7013
NZ_MW940618.1	MOBP	sure	0.8088
NZ_MW940624.1	MOBP	sure	0.8088
NZ_MW940629.1	MOBP	sure	0.8088
NZ_MW940616.1	MOBP	sure	0.8088
NZ_MW940617.1	MOBQ	sure	0.8015
NZ_MW940620.1	MOBP	sure	0.8088
NZ_MW940623.1	MOBQ	sure	0.8015
NZ_MW940626.1	MOBP	sure	0.8088
NZ_MW940625.1	MOBH	sure	0.8359
NZ_MW940627.1	MOBH	sure	0.8359
NZ_MZ054178.1	MOBF	possible	0.456
NZ_MT682138.1	MOBH	possible	0.491
NZ_MZ054177.1	MOBF	sure	0.8476
NZ_MW881230.1	MOBP	possible	0.3799
NZ_MW881232.1	MOBF	sure	0.5521
NZ_MW881231.1	MOBF	sure	0.5521
NZ_MW651978.1	MOBF	sure	0.5521
NZ_MW651977.1	MOBH	sure	0.7535
NZ_MW651979.1	MOBF	sure	0.8476
NZ_MT720905.1	MOBH	possible	0.491
NZ_MW651980.1	non-mob	sure	0
NZ_CP012497.1	MOBQ	possible	0.3111
NZ_CP019078.1	MOBP	sure	0.6566
NZ_CP021017.2	MOBP	possible	0.1832
NZ_CP021016.2	MOBF	possible	0.1876
NZ_CP020980.2	MOBP	possible	0.1832
NZ_CP020990.2	MOBP	possible	0.1832
NZ_CP020984.2	MOBP	possible	0.1832
NZ_CP020982.2	MOBP	possible	0.1832
NZ_CP020986.2	MOBP	possible	0.1832
NZ_CP020988.2	MOBP	possible	0.1832
NZ_U40997.1	MOBV	sure	0.5258
NZ_MW115421.1	MOBF	possible	0.456
NZ_CP071398.1	non-mob	sure	0
NZ_CP071397.1	non-mob	sure	0
NZ_CP071396.1	MOBP	sure	0.8092
NZ_CP071395.1	MOBF	sure	0.8397
NZ_CP071394.1	MOBH	sure	0.6694
NZ_MT683615.1	non-mob	sure	0
NZ_MT683614.1	non-mob	sure	0
NZ_MT683616.1	MOBT	sure	0.6879
NZ_MT773672.1	MOBV	possible	0.1877
NZ_MT773673.1	MOBT	possible	0.3265
NZ_CP019360.1	MOBF	sure	0.8476
NZ_MW349106.1	MOBF	sure	0.7521
NZ_MT773674.1	MOBT	possible	0.3265
NZ_MT773664.1	MOBP	sure	0.8439
NZ_MT773671.1	MOBL	possible	0.1256
NZ_MT773670.1	MOBP	sure	0.8433
NZ_MT162141.1	MOBQ	sure	0.6234
NZ_MW240712.1	non-mob	sure	0
NZ_LR890639.1	MOBC	sure	0.7931
NZ_LR890638.1	non-mob	sure	0
NZ_LR890637.1	MOBP	sure	0.6566
NZ_LR890636.1	MOBF	sure	0.8476
NZ_LR890635.1	MOBL	possible	0.3878
NZ_LR890634.1	MOBH	possible	0.491
NZ_LR890633.1	MOBF	sure	0.84
NZ_LR890433.1	MOBC	sure	0.7931
NZ_LR890432.1	non-mob	sure	0
NZ_LR890431.1	MOBP	sure	0.6566
NZ_LR890430.1	MOBF	sure	0.8476
NZ_LR890429.1	MOBL	possible	0.3878
NZ_LR890428.1	MOBH	possible	0.491
NZ_LR890427.1	MOBF	sure	0.84
NZ_LR890690.1	MOBQ	possible	0.4706
NZ_LR890689.1	non-mob	sure	0
NZ_LR890688.1	MOBQ	sure	0.5283
NZ_LR890687.1	MOBH	sure	0.7494
NZ_LR890492.1	MOBC	sure	0.7931
NZ_LR890491.1	MOBF	sure	0.8402
NZ_LR890522.1	MOBC	sure	0.7931
NZ_LR890521.1	non-mob	sure	0
NZ_LR890520.1	MOBP	sure	0.6566
NZ_LR890519.1	MOBF	sure	0.8476
NZ_LR890518.1	MOBL	possible	0.3878
NZ_LR890517.1	MOBH	possible	0.491
NZ_LR890516.1	MOBF	sure	0.84
NZ_LR890623.1	non-mob	sure	0
NZ_LR890622.1	non-mob	sure	0
NZ_LR890621.1	MOBF	sure	0.8402
NZ_LR890734.1	non-mob	sure	0
NZ_LR890733.1	non-mob	sure	0
NZ_LR890732.1	non-mob	sure	0
NZ_LR890731.1	non-mob	sure	0
NZ_LR890730.1	MOBF	possible	0.4466
NZ_LR890729.1	non-mob	sure	0
NZ_LR890728.1	MOBC	sure	0.7829
NZ_LR890727.1	MOBC	possible	0.4171
NZ_LR890546.1	MOBM	possible	0.3872
NZ_LR890545.1	MOBB	possible	0.1926
NZ_LR890544.1	MOBV	possible	0.269
NZ_LR890543.1	MOBH	sure	0.6695
NZ_LR890463.1	non-mob	sure	0
NZ_LR890462.1	MOBP	sure	0.6624
NZ_LR890461.1	MOBP	sure	0.6896
NZ_LR890460.1	non-mob	sure	0
NZ_LR890459.1	MOBV	possible	0.2435
NZ_LR890458.1	MOBF	possible	0.4727
NZ_LR890280.1	MOBP	sure	0.6624
NZ_LR890279.1	MOBC	possible	0.456
NZ_LR890278.1	MOBF	sure	0.84
NZ_LR890287.1	MOBH	sure	0.6591
NZ_LR890563.1	MOBF	sure	0.8476
NZ_LR890530.1	MOBP	sure	0.6624
NZ_LR890529.1	MOBC	possible	0.456
NZ_LR890528.1	MOBF	sure	0.84
NZ_LR890475.1	MOBH	sure	0.6695
NZ_LR890597.1	MOBP	sure	0.6102
NZ_LR890596.1	MOBF	sure	0.8399
NZ_LR890319.1	MOBL	possible	0.2129
NZ_LR890318.1	MOBH	possible	0.5031
NZ_LR890642.1	MOBC	possible	0.456
NZ_LR890641.1	MOBF	sure	0.84
NZ_LR890437.1	MOBF	sure	0.8087
NZ_LR890436.1	MOBP	sure	0.6579
NZ_LR890435.1	MOBF	sure	0.8399
NZ_LR890208.1	non-mob	sure	0
NZ_LR890207.1	MOBP	sure	0.6896
NZ_LR890206.1	MOBQ	possible	0.3093
NZ_LR890205.1	MOBF	sure	0.84
NZ_LR890692.1	MOBF	sure	0.8399
NZ_LR890368.1	non-mob	sure	0
NZ_LR890367.1	non-mob	sure	0
NZ_LR890366.1	non-mob	sure	0
NZ_LR890365.1	non-mob	sure	0
NZ_LR890364.1	non-mob	sure	0
NZ_LR890363.1	MOBF	sure	0.7836
NZ_LR890362.1	MOBF	possible	0.453
NZ_LR890361.1	MOBF	sure	0.84
NZ_LR890721.1	MOBF	sure	0.5516
NZ_LR890720.1	MOBP	sure	0.6119
NZ_LR890398.1	non-mob	sure	0
NZ_LR890397.1	MOBP	sure	0.6624
NZ_LR890396.1	MOBF	sure	0.8402
NZ_LR890355.1	MOBF	sure	0.7571
NZ_LR890354.1	MOBH	possible	0.5362
NZ_LR890465.1	MOBF	sure	0.7431
NZ_LR890380.1	non-mob	sure	0
NZ_LR890379.1	MOBP	sure	0.6662
NZ_LR890378.1	MOBP	sure	0.6624
NZ_LR890377.1	non-mob	sure	0
NZ_LR890376.1	MOBF	sure	0.5678
NZ_LR890375.1	MOBF	sure	0.84
NZ_LR890561.1	non-mob	sure	0
NZ_LR890560.1	MOBP	sure	0.6896
NZ_LR890559.1	MOBQ	sure	0.5311
NZ_LR890558.1	non-mob	sure	0
NZ_LR890557.1	MOBF	sure	0.84
NZ_LR890244.1	non-mob	sure	0
NZ_LR890243.1	MOBP	sure	0.6896
NZ_LR890242.1	MOBQ	sure	0.5311
NZ_LR890241.1	MOBF	sure	0.84
NZ_LR890224.1	MOBV	possible	0.4899
NZ_LR890223.1	non-mob	sure	0
NZ_LR890222.1	non-mob	sure	0
NZ_LR890221.1	non-mob	sure	0
NZ_LR890220.1	non-mob	sure	0
NZ_LR890219.1	MOBP	possible	0.2765
NZ_LR890218.1	MOBT	possible	0.1419
NZ_LR890678.1	non-mob	sure	0
NZ_LR890677.1	non-mob	sure	0
NZ_LR890676.1	MOBV	sure	0.525
NZ_LR890675.1	non-mob	sure	0
NZ_LR890674.1	non-mob	sure	0
NZ_LR890673.1	non-mob	sure	0
NZ_LR890672.1	non-mob	sure	0
NZ_LR890671.1	MOBF	sure	0.5681
NZ_LR890670.1	MOBC	sure	0.7829
NZ_LR890647.1	MOBP	sure	0.6901
NZ_LR890646.1	MOBC	sure	0.7343
NZ_LR890645.1	MOBF	possible	0.4483
NZ_LR890644.1	MOBF	possible	0.4535
NZ_LR890311.1	non-mob	sure	0
NZ_LR890310.1	non-mob	sure	0
NZ_LR890309.1	non-mob	sure	0
NZ_LR890308.1	MOBF	sure	0.8399
NZ_LR890247.1	non-mob	sure	0
NZ_LR890246.1	MOBF	sure	0.8402
NZ_MT949190.1	MOBP	possible	0.3937
NZ_MT949192.1	MOBP	sure	0.6896
NZ_CP066773.1	MOBQ	possible	0.3457
NZ_KX859226.1	non-mob	sure	0
NZ_MF101921.1	non-mob	sure	0
NZ_KU500415.1	non-mob	sure	0
NZ_KT693144.1	MOBQ	possible	0.4691
NZ_U35036.1	MOBV	possible	0.4966
NZ_M10917.1	non-mob	sure	0
NZ_KY913901.1	MOBP	sure	0.5345
NZ_KY913898.1	MOBF	sure	0.8399
NZ_KY913900.1	MOBF	sure	0.8046
NZ_KY913899.1	MOBP	sure	0.8092
NZ_MH114596.1	MOBF	possible	0.3486
NZ_KU726868.1	non-mob	sure	0
NZ_MH325194.1	non-mob	sure	0
NZ_KU996353.1	non-mob	sure	0
NZ_KP984530.1	MOBT	sure	0.5874
NZ_KX668265.1	non-mob	sure	0
NZ_MF136769.1	MOBV	possible	0.2532
NZ_MT554516.1	MOBP	sure	0.8433
NZ_MT499886.1	MOBP	sure	0.8113
NZ_MT499884.1	MOBF	possible	0.507
NZ_MT180434.1	MOBP	sure	0.8092
NZ_MT180435.1	MOBQ	sure	0.6234
NZ_MT180430.1	MOBH	sure	0.7535
NZ_MT180432.1	MOBQ	sure	0.6234
NZ_MT180431.1	MOBC	sure	0.7829
NZ_MT180433.1	MOBC	possible	0.4171
NZ_MT499885.1	MOBP	sure	0.8399
NZ_MT554517.1	MOBF	sure	0.5518
NZ_CP061026.1	MOBV	possible	0.4852
NZ_CP012553.1	non-mob	sure	0
NZ_KY014466.1	MOBH	possible	0.491
NZ_KY749247.1	MOBF	sure	0.8476
NZ_KX957970.1	MOBH	possible	0.4908
NZ_MG570092.1	MOBP	sure	0.8092
NZ_MG587004.1	non-mob	sure	0
NZ_MG780294.1	non-mob	sure	0
NZ_KX507346.1	MOBP	sure	0.8092
NZ_KU932024.1	MOBF	sure	0.8476
NZ_MT312220.1	MOBP	sure	0.7591
NZ_MN730093.1	non-mob	sure	0
NZ_MN310379.1	MOBF	sure	0.84
NZ_MN816232.1	non-mob	sure	0
NZ_MN816230.1	non-mob	sure	0
NZ_MN816231.1	non-mob	sure	0
NZ_MN816229.1	non-mob	sure	0
NZ_MN816233.1	non-mob	sure	0
NZ_MN370928.1	non-mob	sure	0
NZ_MN370927.1	non-mob	sure	0
NZ_MN436715.1	MOBP	sure	0.5335
NZ_MN370929.1	non-mob	sure	0
NZ_MN310374.1	MOBF	sure	0.518
NZ_MN180807.1	non-mob	sure	0
NZ_MN371150.1	MOBP	sure	0.7705
NZ_MH277333.1	MOBL	sure	0.7404
NZ_MH985167.1	MOBF	sure	0.7947
NZ_CP059002.1	MOBF	sure	0.6583
NZ_CP059001.1	MOBF	sure	0.7817
NZ_CP059000.1	MOBF	sure	0.5013
NZ_KT359373.1	non-mob	sure	0
NZ_KY014465.1	MOBH	possible	0.4846
NZ_KX957971.1	MOBH	possible	0.4908
NZ_KY014464.1	MOBH	possible	0.491
NZ_KX957972.1	MOBH	possible	0.4908
NZ_KX957969.1	MOBH	possible	0.4908
NZ_KU356987.1	MOBP	sure	0.8145
NZ_KX957968.1	MOBH	possible	0.4908
NZ_KU356988.1	MOBP	sure	0.8145
NZ_MF344570.1	MOBF	possible	0.3442
NZ_MF344571.1	MOBF	possible	0.3442
NZ_MF344569.1	MOBP	possible	0.2822
NZ_KY940546.1	MOBF	sure	0.8396
NZ_KU159085.1	MOBP	sure	0.6566
NZ_KY130431.1	MOBF	sure	0.8476
NZ_KU159086.1	MOBP	sure	0.6566
NZ_KY930324.1	MOBQ	possible	0.4107
NZ_KY930325.1	MOBP	sure	0.8092
NZ_KX009021.1	non-mob	sure	0
NZ_KX009020.1	non-mob	sure	0
NZ_KY463221.1	MOBF	sure	0.5521
NZ_KY463220.1	MOBF	sure	0.8476
NZ_KY051550.1	MOBC	sure	0.7829
NZ_KX555452.1	MOBP	sure	0.8113
NZ_KU932033.1	MOBF	sure	0.5513
NZ_KU932028.1	MOBF	sure	0.8476
NZ_KU932026.1	MOBF	sure	0.5521
NZ_KU932034.1	MOBP	sure	0.7112
NZ_KU932029.1	MOBF	sure	0.5521
NZ_KU932025.1	MOBF	sure	0.8476
NZ_KU578032.1	MOBF	sure	0.8476
NZ_KU353730.1	MOBP	possible	0.3524
NZ_KX555451.1	MOBP	sure	0.8113
NZ_KX246267.1	MOBF	sure	0.8476
NZ_KU932032.1	MOBF	sure	0.5513
NZ_KU932027.1	MOBF	sure	0.5521
NZ_KU932023.1	MOBP	sure	0.841
NZ_KU932022.1	MOBP	sure	0.841
NZ_KX592672.1	MOBP	sure	0.8439
NZ_KU932031.1	MOBP	sure	0.8097
NZ_KU932030.1	MOBF	sure	0.5521
NZ_KU932021.1	MOBF	sure	0.5513
NZ_MK181566.1	MOBF	sure	0.5513
NZ_MK181561.1	MOBF	sure	0.5513
NZ_MK181557.1	MOBF	sure	0.5513
NZ_MK181567.1	MOBF	sure	0.5513
NZ_MK181563.1	MOBF	sure	0.5513
NZ_MK181562.1	MOBF	sure	0.5513
NZ_MK181559.1	MOBF	sure	0.5513
NZ_MK181558.1	MOBF	sure	0.5513
NZ_MK181565.1	MOBP	possible	0.3799
NZ_MK181560.1	MOBF	sure	0.5513
NZ_MK172815.1	MOBP	sure	0.8113
NZ_MK181568.1	MOBF	sure	0.5513
NZ_MK181564.1	MOBF	sure	0.5513
NZ_CP009406.2	MOBF	sure	0.781
NZ_CP009405.2	MOBL	possible	0.1596
NZ_KT900037.1	non-mob	sure	0
NZ_KT900040.1	non-mob	sure	0
NZ_MG874042.1	MOBH	sure	0.8359
NZ_KY018597.1	non-mob	sure	0
NZ_KY000036.1	MOBQ	sure	0.8376
NZ_MG874044.1	MOBC	sure	0.7829
NZ_MG874043.1	MOBC	sure	0.7829
NZ_MF543359.1	MOBQ	sure	0.5866
NZ_KY018598.1	non-mob	sure	0
NZ_KY486279.1	MOBF	possible	0.456
NZ_KX756454.1	non-mob	sure	0
NZ_CP016403.1	MOBF	sure	0.7946
NZ_MN057686.1	non-mob	sure	0
NZ_KX434885.1	non-mob	sure	0
NZ_KY865324.1	non-mob	sure	0
NZ_KY595967.1	MOBP	possible	0.5215
NZ_KU302808.1	MOBP	sure	0.6887
NZ_MF766019.1	non-mob	sure	0
NZ_CP013474.1	non-mob	sure	0
NZ_KT988306.1	non-mob	sure	0
NZ_KT389472.1	non-mob	sure	0
NZ_MF157411.1	non-mob	sure	0
NZ_KU302804.1	MOBP	sure	0.6896
NZ_KY595970.1	MOBP	sure	0.7041
NZ_KY595965.1	non-mob	sure	0
NZ_KX353853.1	non-mob	sure	0
NZ_KU302805.1	non-mob	sure	0
NZ_KT334398.1	MOBP	sure	0.6403
NZ_KY554955.1	non-mob	sure	0
NZ_KX094567.1	non-mob	sure	0
NZ_CP013471.1	MOBQ	possible	0.4573
NZ_KU707950.1	non-mob	sure	0
NZ_KY806579.1	non-mob	sure	0
NZ_KT937282.1	non-mob	sure	0
NZ_KX687704.1	non-mob	sure	0
NZ_KT896504.1	MOBF	sure	0.84
NZ_BK010831.1	MOBH	possible	0.2677
NZ_BK010830.1	MOBH	possible	0.2677
NZ_KR822247.1	MOBP	sure	0.8092
NZ_MK973083.1	MOBQ	sure	0.5243
NZ_MK973078.1	MOBQ	sure	0.5243
NZ_MK973082.1	MOBQ	sure	0.5243
NZ_MK973085.1	MOBQ	sure	0.5243
NZ_MK973084.1	MOBQ	sure	0.5243
NZ_MK973079.1	MOBQ	sure	0.5243
NZ_MK973074.1	MOBQ	sure	0.5243
NZ_MK973086.1	MOBQ	sure	0.5243
NZ_MK973081.1	MOBQ	sure	0.5243
NZ_MK973080.1	MOBQ	sure	0.5243
NZ_MK973076.1	MOBQ	sure	0.5243
NZ_MK973075.1	MOBQ	sure	0.5243
NZ_MK973073.1	MOBQ	sure	0.5243
NZ_MK973077.1	MOBQ	sure	0.5243
NZ_MK973072.1	MOBQ	sure	0.5243
NZ_MH085193.1	non-mob	sure	0
NZ_MH085194.1	non-mob	sure	0
NZ_KU237244.1	MOBQ	sure	0.7175
NZ_KU140623.1	MOBQ	sure	0.7684
NZ_MN401418.1	non-mob	sure	0
NZ_MK778454.1	MOBF	sure	0.8476
NZ_MN251856.1	non-mob	sure	0
NZ_MN251859.1	non-mob	sure	0
NZ_MN251858.1	non-mob	sure	0
NZ_MN251857.1	non-mob	sure	0
NZ_MN251860.1	non-mob	sure	0
NZ_MN251855.1	non-mob	sure	0
NZ_MK797990.1	MOBF	sure	0.8476
NZ_MK047609.1	MOBQ	sure	0.6345
NZ_MN381965.1	non-mob	sure	0
NZ_MN064714.1	MOBP	sure	0.8092
NZ_MK770642.1	MOBH	possible	0.4846
NZ_MN053930.1	MOBF	sure	0.8476
NZ_MH674341.1	MOBF	sure	0.5518
NZ_MK533136.1	MOBP	sure	0.744
NZ_MK715471.1	MOBM	possible	0.2353
NZ_MH745929.1	MOBF	sure	0.518
NZ_MH287044.1	MOBF	sure	0.5516
NZ_KY865323.1	MOBF	sure	0.5521
NZ_MH580302.1	MOBF	sure	0.7284
NZ_KY748189.1	MOBF	sure	0.5521
NZ_MK047610.1	MOBF	sure	0.8095
NZ_MH734334.1	MOBP	possible	0.2352
NZ_MK370728.1	MOBP	sure	0.6566
NZ_MG825371.1	MOBF	sure	0.5518
NZ_MH995507.1	MOBH	possible	0.4846
NZ_MH760469.1	MOBF	sure	0.7243
NZ_MH917284.1	MOBF	possible	0.3999
NZ_MH213346.1	MOBP	sure	0.8439
NZ_MH213345.1	MOBF	sure	0.801
NZ_MH328007.1	MOBF	possible	0.3626
NZ_MH140434.1	MOBQ	sure	0.5243
NZ_MH917285.1	MOBH	possible	0.491
NZ_MH316128.1	MOBP	sure	0.6434
NZ_MH053445.1	MOBP	sure	0.8145
NZ_MH784602.1	MOBC	possible	0.4184
NZ_MH784601.1	MOBC	possible	0.4184
NZ_MH140435.1	MOBQ	sure	0.5243
NZ_MH917716.1	non-mob	sure	0
NZ_MH917717.1	non-mob	sure	0
NZ_MH919378.1	MOBF	possible	0.3626
NZ_MH077952.1	MOBH	sure	0.7535
NZ_MH594477.1	MOBH	possible	0.491
NZ_MH594478.1	MOBP	sure	0.8092
NZ_MG825385.1	MOBT	possible	0.3265
NZ_MH536949.1	MOBF	sure	0.752
NZ_MH325468.1	MOBH	possible	0.491
NZ_MG674581.1	MOBL	sure	0.6324
NZ_MH325469.1	MOBF	sure	0.8382
NZ_MH548371.1	MOBP	sure	0.8112
NZ_MH328006.1	MOBP	sure	0.7788
NZ_MG674582.1	MOBH	possible	0.3208
NZ_MG587003.1	non-mob	sure	0
NZ_MG545911.1	MOBP	sure	0.8092
NZ_MF344574.1	MOBH	possible	0.491
NZ_MF344572.1	MOBH	possible	0.491
NZ_KY748190.1	MOBF	sure	0.5521
NZ_MG944248.1	non-mob	sure	0
NZ_KY565558.1	MOBF	sure	0.5513
NZ_MF774184.1	MOBP	sure	0.8113
NZ_KY748188.1	MOBF	sure	0.5521
NZ_MF600313.1	MOBB	possible	0.2585
NZ_MF693349.1	MOBP	sure	0.8439
NZ_MF422120.1	non-mob	sure	0
NZ_MF381175.1	MOBP	sure	0.8113
NZ_MG825372.1	MOBF	sure	0.8476
NZ_MF774791.1	MOBP	sure	0.7711
NZ_MF774188.1	MOBP	sure	0.8113
NZ_MF489760.1	MOBP	sure	0.8031
NZ_MF156266.1	MOBP	sure	0.6579
NZ_MF344573.1	MOBH	possible	0.491
NZ_MF684783.1	MOBV	sure	0.7845
NZ_MF344564.1	MOBH	sure	0.6732
NZ_MF547510.1	MOBP	sure	0.8092
NZ_MF344563.1	MOBH	sure	0.6732
NZ_MG808035.1	MOBP	sure	0.8439
NZ_MF381176.1	MOBP	sure	0.8113
NZ_KY689635.1	MOBF	sure	0.5513
NZ_MF344567.1	MOBH	sure	0.6684
NZ_MF344562.1	MOBH	sure	0.6732
NZ_MF156267.1	non-mob	sure	0
NZ_MF774182.1	MOBP	sure	0.8113
NZ_MF477836.1	MOBL	sure	0.6892
NZ_MF449287.1	MOBP	sure	0.8113
NZ_MF344565.1	MOBH	sure	0.6732
NZ_MF344561.1	MOBH	sure	0.6732
NZ_MG651603.1	non-mob	sure	0
NZ_MG764534.1	MOBH	possible	0.491
NZ_MF497432.1	MOBH	possible	0.491
NZ_MG736312.1	MOBF	sure	0.8401
NZ_MG764552.1	MOBH	sure	0.6189
NZ_MG267386.1	MOBP	sure	0.8432
NZ_MG775280.1	non-mob	sure	0
NZ_MF168945.1	MOBQ	sure	0.6394
NZ_KY555069.1	MOBF	sure	0.8217
NZ_MF093645.1	MOBP	sure	0.8113
NZ_KY555070.1	MOBF	sure	0.8217
NZ_KY887595.1	MOBH	possible	0.4846
NZ_KY887590.1	MOBH	possible	0.4846
NZ_KY853650.1	MOBP	sure	0.8438
NZ_KY990887.1	MOBH	sure	0.7535
NZ_KY887596.1	MOBH	possible	0.491
NZ_KY795978.1	MOBP	sure	0.8439
NZ_KY887591.1	MOBH	possible	0.4846
NZ_KY865319.1	MOBP	sure	0.8113
NZ_KY582848.1	MOBP	sure	0.8113
NZ_KY865322.1	MOBF	sure	0.8476
NZ_KY865321.1	MOBF	sure	0.8476
NZ_KY865320.1	MOBF	sure	0.8476
NZ_KY495890.1	MOBF	sure	0.84
NZ_KY795977.1	MOBP	sure	0.8439
NZ_KY271406.1	MOBF	sure	0.7414
NZ_KY515224.1	MOBL	possible	0.3767
NZ_KY354306.1	MOBL	possible	0.3878
NZ_KY271413.1	MOBF	sure	0.7521
NZ_KY689634.1	MOBP	sure	0.8113
NZ_KY271407.1	MOBF	sure	0.84
NZ_KY174332.1	MOBF	sure	0.84
NZ_KY515225.1	MOBL	possible	0.3767
NZ_KY270849.1	MOBF	sure	0.8401
NZ_KY128483.1	MOBF	sure	0.7521
NZ_KY416992.1	MOBF	sure	0.8476
NZ_MF191707.1	non-mob	sure	0
NZ_KY271405.1	MOBF	sure	0.518
NZ_KY565557.1	MOBP	sure	0.8439
NZ_KY435936.1	MOBP	sure	0.8092
NZ_MF062092.1	non-mob	sure	0
NZ_KY693674.1	MOBP	sure	0.8439
NZ_KY565556.1	MOBP	sure	0.8113
NZ_KY271414.1	MOBF	sure	0.752
NZ_KY288024.1	MOBF	sure	0.8003
NZ_MF062094.1	non-mob	sure	0
NZ_KY471146.1	MOBP	sure	0.8113
NZ_KY271403.1	MOBF	sure	0.8401
NZ_KY503037.1	MOBF	possible	0.2925
NZ_KY270850.1	MOBF	sure	0.8401
NZ_KY213890.1	MOBP	sure	0.6566
NZ_KY471145.1	MOBP	sure	0.8439
NZ_MF062091.1	non-mob	sure	0
NZ_KY019259.1	MOBH	sure	0.7535
NZ_MF062090.1	non-mob	sure	0
NZ_KY471144.1	MOBP	sure	0.8439
NZ_MF062089.1	non-mob	sure	0
NZ_KY271415.1	MOBF	sure	0.752
NZ_KY887594.1	MOBH	possible	0.4846
NZ_MF062093.1	non-mob	sure	0
NZ_KY887593.1	MOBH	possible	0.4846
NZ_KY887592.1	MOBH	possible	0.4846
NZ_KY986974.1	MOBH	possible	0.491
NZ_KY940428.1	MOBM	possible	0.3971
NZ_KY978588.1	MOBV	possible	0.4765
NZ_KY595966.1	MOBC	possible	0.3215
NZ_KY689632.1	MOBH	sure	0.7535
NZ_KY659387.1	MOBP	sure	0.8092
NZ_KY595962.1	MOBP	sure	0.7041
NZ_KY689633.1	MOBH	sure	0.7535
NZ_KY807921.1	non-mob	sure	0
NZ_KY659388.1	MOBP	sure	0.8092
NZ_KY751925.1	MOBF	sure	0.6623
NZ_KY579372.1	MOBQ	sure	0.8138
NZ_KY554216.1	MOBC	possible	0.3215
NZ_KY991368.1	non-mob	sure	0
NZ_KY991369.1	non-mob	sure	0
NZ_KY595968.1	MOBC	possible	0.3215
NZ_KY680213.1	MOBF	sure	0.8382
NZ_KY515226.1	MOBV	possible	0.1996
NZ_KY624633.1	MOBP	sure	0.8439
NZ_KY513281.1	MOBV	sure	0.5248
NZ_KY807920.1	non-mob	sure	0
NZ_KY513280.1	MOBP	sure	0.5449
NZ_KY751926.1	MOBF	sure	0.8476
NZ_KY595963.1	non-mob	sure	0
NZ_KY595969.1	non-mob	sure	0
NZ_KY503036.1	non-mob	sure	0
NZ_KY595964.1	non-mob	sure	0
NZ_KY362368.1	MOBP	possible	0.4074
NZ_KY349138.1	MOBF	sure	0.7401
NZ_KY303941.1	MOBL	sure	0.774
NZ_KY362370.1	MOBP	possible	0.2188
NZ_KY362372.1	MOBP	possible	0.4075
NZ_KY126370.1	MOBP	possible	0.2587
NZ_KY433363.1	MOBH	sure	0.827
NZ_KY264168.1	MOBV	sure	0.5248
NZ_KY290886.1	MOBV	sure	0.5248
NZ_KY362373.1	MOBP	possible	0.4074
NZ_KY362369.1	MOBP	possible	0.4074
NZ_KY352353.1	MOBQ	possible	0.4846
NZ_KY362371.1	MOBP	possible	0.2188
NZ_KY296096.1	MOBP	sure	0.7242
NZ_KY662247.1	MOBV	sure	0.5246
NZ_KY200950.1	non-mob	sure	0
NZ_KY498540.1	MOBC	sure	0.749
NZ_KY296095.1	MOBP	possible	0.2352
NZ_KY215945.1	MOBP	sure	0.6566
NZ_KY270848.1	MOBP	possible	0.4244
NZ_KY465818.1	MOBQ	sure	0.8249
NZ_KY389065.1	MOBV	sure	0.5248
NZ_KX853854.1	MOBL	sure	0.63
NZ_KX880944.1	MOBV	possible	0.267
NZ_KX833071.1	MOBP	sure	0.8092
NZ_KX570748.1	MOBP	sure	0.8113
NZ_KX574671.1	MOBC	possible	0.3215
NZ_KX858825.1	MOBF	possible	0.4665
NZ_KX711707.1	MOBP	sure	0.8113
NZ_KX452394.1	non-mob	sure	0
NZ_KX976485.1	MOBL	sure	0.63
NZ_KX894453.1	MOBP	sure	0.8113
NZ_KX894452.1	MOBP	sure	0.8092
NZ_KX772777.1	MOBP	sure	0.8113
NZ_KX786187.1	MOBF	sure	0.838
NZ_KX608544.1	MOBF	sure	0.8476
NZ_KX863568.1	MOBQ	sure	0.5198
NZ_KX518743.1	MOBH	sure	0.7535
NZ_KX832927.1	MOBH	possible	0.491
NZ_KX580713.1	MOBP	sure	0.8032
NZ_KX810025.1	MOBC	possible	0.3215
NZ_KX452393.1	non-mob	sure	0
NZ_KX709966.1	MOBH	possible	0.4846
NZ_KX579977.1	MOBV	sure	0.5248
NZ_KX214671.1	MOBP	sure	0.8092
NZ_KX928751.1	MOBF	sure	0.7856
NZ_KX711708.1	MOBP	sure	0.8113
NZ_KX784503.1	MOBF	sure	0.7571
NZ_KX710093.1	MOBH	sure	0.7534
NZ_KX518744.1	MOBF	possible	0.456
NZ_KX810026.1	MOBT	possible	0.3593
NZ_KX246268.1	MOBF	sure	0.5518
NZ_KX258624.1	MOBQ	possible	0.334
NZ_KX772778.1	MOBP	sure	0.843
NZ_KX928752.1	MOBF	sure	0.8004
NZ_KX618697.1	MOBP	sure	0.8092
NZ_KX470735.1	MOBP	sure	0.8092
NZ_KX710094.1	MOBP	possible	0.494
NZ_KX618703.1	MOBP	sure	0.8092
NZ_KX711616.1	MOBL	sure	0.7342
NZ_KX832929.1	MOBH	sure	0.5691
NZ_KX774387.1	MOBH	sure	0.5389
NZ_KX618698.1	MOBP	sure	0.8092
NZ_KX668264.1	non-mob	sure	0
NZ_KX518745.1	MOBV	possible	0.267
NZ_KX832928.1	MOBQ	sure	0.6382
NZ_KX505142.1	MOBP	sure	0.8439
NZ_KX928750.1	MOBF	sure	0.7521
NZ_KX013538.1	MOBP	sure	0.8439
NZ_KX364409.1	MOBF	sure	0.6705
NZ_KX753679.1	MOBP	sure	0.6618
NZ_KX711706.1	MOBP	sure	0.8113
NZ_KX832926.1	MOBP	possible	0.3098
NZ_KX674681.1	MOBP	sure	0.8092
NZ_KX147633.1	MOBH	possible	0.4846
NZ_KX711879.1	MOBF	sure	0.7521
NZ_KX753678.1	MOBQ	sure	0.7989
NZ_KU934208.1	MOBP	sure	0.8439
NZ_KU525621.1	non-mob	sure	0
NZ_KX618696.1	MOBP	sure	0.8092
NZ_KX580716.1	MOBP	sure	0.8439
NZ_KX015668.1	MOBV	possible	0.1969
NZ_KX470734.1	MOBP	sure	0.8092
NZ_KX356458.1	MOBL	possible	0.2857
NZ_KU987452.1	MOBF	sure	0.8476
NZ_KX138409.1	MOBP	possible	0.4111
NZ_KX503323.1	MOBF	sure	0.8476
NZ_KT897279.1	non-mob	sure	0
NZ_KX169264.1	MOBF	possible	0.3626
NZ_KX447767.1	MOBP	sure	0.8092
NZ_KU892126.1	MOBV	sure	0.5846
NZ_KU130294.1	MOBP	possible	0.2711
NZ_KU644676.1	MOBP	possible	0.4326
NZ_KX254341.1	MOBH	sure	0.7535
NZ_KX452392.1	MOBP	possible	0.38
NZ_KU306397.1	MOBF	sure	0.5862
NZ_KX447768.1	MOBP	sure	0.8113
NZ_KU302801.1	MOBF	possible	0.3999
NZ_KX257265.1	non-mob	sure	0
NZ_KX353852.1	non-mob	sure	0
NZ_KU176944.1	MOBF	possible	0.3626
NZ_KX246266.1	MOBH	sure	0.7535
NZ_KT989598.1	MOBF	sure	0.7521
NZ_KX244760.1	MOBQ	sure	0.7986
NZ_KU997026.1	MOBH	possible	0.4846
NZ_KT937281.1	MOBP	sure	0.6455
NZ_KX236178.1	MOBF	sure	0.8401
NZ_KU726092.1	non-mob	sure	0
NZ_KX254342.1	MOBP	sure	0.8439
NZ_KX029331.1	MOBH	possible	0.491
NZ_KX009507.1	MOBP	sure	0.6566
NZ_KU254577.1	MOBF	possible	0.4236
NZ_KU302809.1	MOBP	sure	0.6887
NZ_KX254343.1	MOBP	sure	0.8113
NZ_KU302800.1	MOBP	sure	0.7557
NZ_KX353854.1	MOBV	sure	0.7729
NZ_KU051710.1	MOBF	sure	0.7521
NZ_KT897278.1	non-mob	sure	0
NZ_KX156773.1	MOBH	possible	0.4846
NZ_KX029332.1	MOBH	sure	0.6823
NZ_KT897277.1	MOBV	possible	0.272
NZ_KX129783.1	MOBP	sure	0.8113
NZ_KT897275.1	MOBV	possible	0.272
NZ_KU862632.1	MOBF	sure	0.7521
NZ_KX129782.1	MOBH	sure	0.7535
NZ_KT935446.1	MOBF	possible	0.3999
NZ_KX129784.1	MOBH	sure	0.8359
NZ_KU302802.1	MOBF	possible	0.3999
NZ_KX276657.1	MOBF	sure	0.8476
NZ_KT897280.1	non-mob	sure	0
NZ_KX084392.1	MOBP	sure	0.8113
NZ_KX353851.1	non-mob	sure	0
NZ_KX013540.1	MOBP	sure	0.8438
NZ_KX236309.1	MOBP	sure	0.8113
NZ_KU302807.1	non-mob	sure	0
NZ_KX156772.1	MOBH	possible	0.4846
NZ_KU886034.1	MOBF	sure	0.7521
NZ_KT901798.1	MOBL	sure	0.7686
NZ_KU871396.1	MOBP	sure	0.744
NZ_KX291024.1	non-mob	sure	0
NZ_KT897276.1	MOBV	possible	0.272
NZ_KX214670.1	MOBP	sure	0.8092
NZ_KU665642.1	MOBF	sure	0.8401
NZ_KU130396.1	MOBF	sure	0.5518
NZ_KU578314.1	MOBP	sure	0.5345
NZ_KX084394.1	MOBH	sure	0.7535
NZ_KT896500.1	MOBP	possible	0.4326
NZ_KT852336.1	MOBP	sure	0.6114
NZ_KU987453.1	MOBF	sure	0.8382
NZ_KX214669.1	MOBP	sure	0.8092
NZ_KX094555.1	MOBP	sure	0.8092
NZ_KX034083.1	MOBP	sure	0.8439
NZ_KU871397.1	MOBP	sure	0.744
NZ_KX084393.1	MOBP	sure	0.8439
NZ_KT982613.1	MOBF	sure	0.7521
NZ_KX032519.1	MOBP	sure	0.8439
NZ_KT935445.1	MOBP	sure	0.6553
NZ_KX013539.1	MOBP	sure	0.8439
NZ_KU896918.1	MOBP	sure	0.5397
NZ_KU963390.1	MOBP	sure	0.6518
NZ_KU513859.1	MOBL	sure	0.743
NZ_KU295133.1	MOBF	sure	0.8401
NZ_KU051707.1	MOBF	sure	0.7521
NZ_KU043116.1	MOBF	sure	0.5518
NZ_KT997783.1	MOBH	possible	0.491
NZ_KX257264.1	non-mob	sure	0
NZ_KU980950.1	MOBQ	possible	0.3084
NZ_KY086101.1	non-mob	sure	0
NZ_KX815983.1	MOBP	sure	0.8101
NZ_KU963389.1	MOBP	sure	0.8092
NZ_KU870627.1	MOBL	possible	0.125
NZ_KY128484.1	MOBF	sure	0.7521
NZ_KU295131.1	MOBF	sure	0.7521
NZ_KU254579.1	MOBF	sure	0.8476
NZ_KY041843.1	MOBP	sure	0.8092
NZ_KU254578.1	MOBH	sure	0.7535
NZ_KX839209.1	MOBF	sure	0.8476
NZ_KU043115.1	MOBF	sure	0.8476
NZ_KX839210.1	MOBP	possible	0.494
NZ_KT982618.1	MOBF	sure	0.7521
NZ_KX839207.1	MOBH	sure	0.6684
NZ_KT879914.1	MOBF	sure	0.8476
NZ_KT282968.1	MOBF	sure	0.5516
NZ_KU321583.1	MOBF	sure	0.8476
NZ_KY019258.1	MOBH	sure	0.7535
NZ_KU312044.1	MOBP	possible	0.3756
NZ_KU254581.1	MOBF	possible	0.456
NZ_KU167609.1	MOBP	sure	0.8092
NZ_KY007017.1	MOBF	sure	0.8476
NZ_KX711880.1	MOBF	sure	0.7521
NZ_KX636095.1	MOBF	sure	0.84
NZ_KT982615.1	MOBF	sure	0.7521
NZ_KU647721.1	MOBP	sure	0.8092
NZ_KX839208.1	MOBF	sure	0.84
NZ_KU355873.1	MOBF	sure	0.8476
NZ_KU341381.1	MOBH	sure	0.7535
NZ_KX808482.1	MOBF	sure	0.7934
NZ_KU295135.1	non-mob	sure	0
NZ_KX783440.1	MOBV	possible	0.333
NZ_KU288634.1	MOBF	sure	0.8475
NZ_KX783441.1	MOBP	sure	0.6553
NZ_KT982617.1	MOBF	sure	0.7521
NZ_KX636096.1	MOBP	sure	0.6566
NZ_KX009059.1	MOBP	sure	0.7016
NZ_KX434879.1	MOBF	possible	0.507
NZ_KX784502.1	MOBF	sure	0.7571
NZ_KX274135.1	MOBV	sure	0.5679
NZ_KX523902.1	MOBP	sure	0.6566
NZ_KX982171.1	MOBL	sure	0.7454
NZ_KX377410.1	MOBP	sure	0.8031
NZ_KX982169.1	MOBL	sure	0.7454
NZ_KX443408.1	MOBF	possible	0.3836
NZ_KX523900.1	MOBP	sure	0.6566
NZ_KX058576.1	MOBF	sure	0.5521
NZ_KX458222.1	MOBH	possible	0.4846
NZ_KX009061.1	MOBF	sure	0.7929
NZ_KX523901.1	MOBP	sure	0.6566
NZ_KX149097.1	MOBC	possible	0.4701
NZ_KX524525.1	MOBP	possible	0.3338
NZ_KX009062.1	MOBF	sure	0.7929
NZ_KX523904.1	MOBP	sure	0.7711
NZ_KX149096.1	MOBC	possible	0.4706
NZ_KX523903.1	MOBP	sure	0.8092
NZ_KX009063.1	MOBF	sure	0.7929
NZ_KX434884.1	MOBM	possible	0.3872
NZ_KX575838.1	MOBQ	sure	0.799
NZ_KX434880.1	non-mob	sure	0
NZ_KU950310.1	MOBP	sure	0.6071
NZ_KX434883.1	MOBH	sure	0.7535
NZ_KX009060.1	MOBF	sure	0.7929
NZ_KX712120.1	non-mob	sure	0
NZ_KX086582.1	MOBL	sure	0.7463
NZ_KX434882.1	non-mob	sure	0
NZ_KX539265.1	MOBQ	sure	0.799
NZ_KU726588.1	MOBF	sure	0.7521
NZ_KX009064.1	MOBF	sure	0.7979
NZ_KU934209.1	MOBP	sure	0.8439
NZ_KT982614.1	MOBF	sure	0.7521
NZ_KU356480.1	MOBH	possible	0.4694
NZ_KT693143.1	MOBQ	possible	0.4261
NZ_KU743384.1	MOBH	sure	0.7535
NZ_KU726616.1	MOBH	possible	0.4846
NZ_KU882684.1	MOBV	sure	0.5122
NZ_KU743383.1	MOBP	sure	0.8113
NZ_KU882683.1	MOBQ	sure	0.8249
NZ_KU665641.1	MOBM	possible	0.3915
NZ_KU882682.1	MOBQ	sure	0.8249
NZ_KU664810.1	MOBF	sure	0.8476
NZ_KU355874.1	MOBF	sure	0.5521
NZ_KT601170.1	MOBL	sure	0.7454
NZ_KU882686.1	non-mob	sure	0
NZ_KX032520.1	MOBP	sure	0.8113
NZ_KU882685.1	MOBV	sure	0.5122
NZ_KT693145.1	MOBQ	possible	0.4261
NZ_KU315015.1	MOBP	sure	0.6831
NZ_KU882681.1	MOBQ	sure	0.8249
NZ_KP347127.1	MOBP	sure	0.8439
NZ_KU302806.1	MOBP	sure	0.6896
NZ_KT937280.1	non-mob	sure	0
NZ_KU302803.1	non-mob	sure	0
NZ_KU295136.1	MOBQ	sure	0.5498
NZ_KU295132.1	MOBF	sure	0.8401
NZ_KT989376.1	MOBF	sure	0.7521
NZ_KT845955.1	MOBF	sure	0.8476
NZ_KR559890.1	MOBH	possible	0.491
NZ_KU295134.1	MOBF	sure	0.7521
NZ_KT990220.1	MOBF	sure	0.8476
NZ_KT982616.1	MOBF	sure	0.7521
NZ_KT347600.1	MOBH	sure	0.7535
NZ_KT717888.1	non-mob	sure	0
NZ_KU167608.1	MOBP	sure	0.8092
NZ_KU051709.1	MOBF	sure	0.7521
NZ_KU254580.1	MOBP	sure	0.8088
NZ_KT020842.1	MOBM	sure	0.7951
NZ_KT779550.1	MOBF	sure	0.5513
NZ_KR822246.1	MOBP	sure	0.6114
NZ_KR905385.1	MOBF	sure	0.5513
NZ_KR905389.1	MOBF	sure	0.5513
NZ_KU160530.1	non-mob	sure	0
NZ_KT824791.1	MOBP	sure	0.8092
NZ_KR905384.1	MOBF	sure	0.5513
NZ_KT002541.1	MOBF	sure	0.8476
NZ_KR905390.1	MOBP	possible	0.3756
NZ_KT247376.1	MOBV	sure	0.5502
NZ_KP726894.1	MOBP	sure	0.7788
NZ_KR905387.1	MOBP	possible	0.3756
NZ_KT149388.1	non-mob	sure	0
NZ_KT149390.1	non-mob	sure	0
NZ_KT149389.1	non-mob	sure	0
NZ_KR905388.1	MOBP	possible	0.3756
NZ_KR905386.1	MOBP	possible	0.3756
NZ_KP842560.1	non-mob	sure	0
NZ_KT149387.1	non-mob	sure	0
NZ_KM877517.1	MOBP	sure	0.6566
NZ_KP345886.1	MOBT	sure	0.6879
NZ_KM613043.1	MOBP	sure	0.6245
NZ_KT896499.1	MOBP	possible	0.4326
NZ_KU051708.1	MOBF	sure	0.7521
NZ_KT896501.1	MOBP	possible	0.4326
NZ_KT896502.1	MOBP	possible	0.4326
NZ_KT852335.1	MOBP	sure	0.6114
NZ_KT896503.1	MOBP	possible	0.4326
NZ_KT725789.1	MOBF	sure	0.8476
NZ_KT362706.1	MOBP	sure	0.8092
NZ_KT781681.1	MOBP	sure	0.6073
NZ_KT725788.1	MOBF	sure	0.8476
NZ_KT033470.1	MOBH	possible	0.4839
NZ_KT345947.1	MOBF	sure	0.7571
NZ_KT781680.1	MOBP	sure	0.6073
NZ_KT225462.1	MOBF	possible	0.3442
NZ_KT334397.1	MOBV	sure	0.5137
NZ_KT818627.1	MOBF	sure	0.8476
NZ_KT033469.1	MOBH	possible	0.484
NZ_KT203286.1	MOBF	sure	0.84
NZ_KT355773.1	non-mob	sure	0
NZ_KT315928.1	MOBP	sure	0.6916
NZ_KT334396.1	MOBV	sure	0.6262
NZ_KR559889.1	MOBH	possible	0.4846
NZ_KT373969.1	MOBQ	sure	0.8249
NZ_KT315927.1	MOBF	possible	0.3626
NZ_KR052811.1	MOBT	possible	0.2747
NZ_KT355574.1	non-mob	sure	0
NZ_KT334395.1	MOBP	sure	0.6716
NZ_KT751091.1	non-mob	sure	0
NZ_KT307967.1	MOBF	sure	0.689
NZ_KR559888.1	MOBH	possible	0.4846
NZ_KR351290.1	MOBF	sure	0.8381
NZ_KJ958927.1	MOBF	possible	0.1563
NZ_KJ646012.1	MOBP	sure	0.6004
NZ_KJ958926.1	MOBP	sure	0.6114
NZ_KC887917.1	MOBF	sure	0.8381
NZ_KC999035.1	MOBH	possible	0.4846
NZ_KC887916.1	MOBF	sure	0.8381
NZ_BK010450.1	non-mob	sure	0
NZ_BK010451.1	MOBQ	sure	0.7296
NZ_KY471629.1	MOBF	sure	0.5521
NZ_KY471628.1	MOBF	sure	0.5521
NZ_KU744946.1	MOBQ	possible	0.4017
NZ_KY202457.1	MOBQ	sure	0.6988
NZ_KY202456.1	MOBQ	sure	0.6988
NZ_KX230794.1	MOBF	sure	0.6789
NZ_KT852971.1	non-mob	sure	0
NZ_KT779035.1	MOBQ	possible	0.4017
NZ_KX230793.1	non-mob	sure	0
NZ_KX118105.1	MOBP	possible	0.4649
NZ_KU869529.1	MOBP	possible	0.4976
[truncated: 88,398 more rows]
