# Supplementary material for: MOBFinder: a tool for mobilization typing of plasmid metagenomic fragments based on a language model
Source: Gigascience. 2024 Aug 5;13:giae047. doi: 10.1093/gigascience/giae047 (PMC11299106; doi:10.1093/gigascience/giae047)
Supplement: giae047_Supplemental_Files [file giae047_supplemental_files.zip › Suplplementaty Table 2.xlsx]

## Sheet: Sheet1
Supplementary Table 2
List of metagenomic samples used in our analysis.
Sample_id	Group
SRR341582	T2D
SRR341585	T2D
SRR341654	T2D
SRR341656	T2D
SRR341657	T2D
SRR341658	T2D
SRR341594	T2D
SRR341595	T2D
SRR341597	T2D
SRR341661	T2D
SRR341662	T2D
SRR341663	T2D
SRR341664	T2D
SRR341665	T2D
SRR341667	T2D
SRR341668	T2D
SRR341669	T2D
SRR341670	T2D
SRR341674	T2D
SRR341675	T2D
SRR341676	T2D
SRR341677	T2D
SRR341602	T2D
SRR341604	T2D
SRR341606	T2D
SRR341679	T2D
SRR341681	T2D
SRR341682	T2D
SRR341608	T2D
SRR341683	T2D
SRR341686	T2D
SRR341687	T2D
SRR341688	T2D
SRR341689	T2D
SRR341616	CON
SRR341617	CON
SRR341621	CON
SRR341622	CON
SRR341623	CON
SRR341691	CON
SRR341624	CON
SRR341693	CON
SRR341626	CON
SRR341627	CON
SRR341696	CON
SRR341697	CON
SRR341630	CON
SRR341699	CON
SRR341703	CON
SRR341705	CON
SRR341706	CON
SRR341707	CON
SRR341635	CON
SRR341636	CON
SRR341708	CON
SRR341638	CON
SRR341639	CON
SRR341709	CON
SRR341640	CON
SRR341710	CON
SRR341641	CON
SRR341711	CON
SRR341642	CON
SRR341643	CON
SRR341713	CON
SRR341714	CON
SRR341715	CON
SRR341716	CON
SRR341718	CON
SRR341719	CON
SRR341649	CON
SRR341721	CON
SRR341722	CON
SRR341651	CON
SRR341723	CON
SRR341652	CON
SRR341725	CON
SRR341653	CON
SRR413579	CON
SRR413582	CON
SRR413587	CON
SRR413598	CON
SRR413599	CON
SRR413603	CON
SRR413639	CON
SRR413645	CON
SRR413662	CON
SRR413560	CON
SRR413557	CON
SRR413558	CON
SRR413561	CON
SRR413562	CON
SRR413583	CON
SRR413584	CON
SRR413586	CON
SRR413592	CON
SRR413596	CON
SRR413601	CON
SRR413627	CON
SRR413640	CON
SRR413646	CON
SRR413656	CON
SRR413658	CON
SRR413659	CON
SRR413575	CON
SRR413580	CON
SRR413594	CON
SRR413602	CON
SRR413604	CON
SRR413607	CON
SRR413628	CON
SRR413642	CON
SRR413692	T2D
SRR413698	T2D
SRR413707	T2D
SRR413712	T2D
SRR413717	T2D
SRR413720	T2D
SRR413723	T2D
SRR413741	T2D
SRR413743	T2D
SRR413750	T2D
SRR413752	T2D
SRR413765	T2D
SRR413772	T2D
SRR413570	T2D
SRR413677	T2D
SRR413678	T2D
SRR413684	T2D
SRR413703	T2D
SRR413711	T2D
SRR413713	T2D
SRR413729	T2D
SRR413744	T2D
SRR413761	T2D
SRR413591	T2D
SRR413674	T2D
SRR413676	T2D
SRR413695	T2D
SRR413699	T2D
SRR413701	T2D
SRR413706	T2D
SRR413708	T2D
SRR413710	T2D
SRR413718	T2D
SRR413735	T2D
SRR413736	T2D
SRR413739	T2D
SRR413681	T2D
SRR413685	T2D
SRR413686	T2D
SRR413687	T2D
SRR413697	T2D
SRR413702	T2D
SRR413704	T2D
SRR413709	T2D
SRR413714	T2D
SRR413719	T2D
SRR413728	T2D
SRR413733	T2D
SRR413734	T2D
SRR413738	T2D
SRR413740	T2D
SRR413742	T2D
SRR413745	T2D
SRR413767	T2D
SRR413773	T2D
SRR413632	CON
SRR413634	CON
SRR413670	CON
SRR413671	CON
SRR1778451	T2D
SRR413724	T2D
